# Supplementary material for: Extensive Diversity of Streptococcus pyogenes in a Remote Human Population Reflects Global-Scale Transmission Rather than Localised Diversification
Source: PLoS One. 2013 Sep 16;8(9):e73851. doi: 10.1371/journal.pone.0073851 (PMC3774777; doi:10.1371/journal.pone.0073851)
Supplement: Table S1 — Key used to translate between Minim and MLST data. This is a minor update of the key provided to support the description of S. pyogenes Minim typing [18], and is used in the same way. (XLS) [file pone.0073851.s001.xls]

## Sheet: Minim key
ST	168	351	408	615	1144	1243	1421	1710	2088	2937	MelT	CC	DLV
1	19	26	18	15	20	21	10	6	37	27	152	1	1
2	19	26	18	15	20	20	8	6	37	28	149	2	2
3	18	26	16	15	20	21	8	6	36	28	17	3	407
4	18	26	16	15	20	21	8	6	36	28	17	3	407
5	18	26	16	15	19	22	10	6	36	28	9	340	407
6	18	26	16	15	20	22	10	6	36	27	29	6	407
7	18	26	16	15	19	22	10	6	37	28	11	7	407
8	18	26	16	15	19	22	10	6	37	28	11	9	407
9	18	26	16	15	19	22	10	6	37	28	11	9	407
10	18	26	16	15	19	22	8	6	36	28	7	10	407
11	18	26	16	16	20	21	8	6	36	28	44	3	407
12	18	26	16	16	20	21	8	6	36	28	44	3	407
13	18	26	16	16	19	22	8	6	37	28	39	13	407
14	18	26	16	16	20	22	10	6	37	27	54	14	407
15	18	26	16	16	20	22	8	6	36	28	51	15	407
16	18	26	16	16	20	22	8	6	36	28	51	15	407
17	18	26	16	16	20	22	8	6	36	27	50	180	407
18	18	26	16	15	20	22	8	6	36	28	25	15	407
19	20	27	19	15	19	21	10	6	37	28	268	176	407
20	20	27	19	15	20	22	8	6	37	27	279	404	404
21	20	27	19	15	20	22	8	6	37	28	280	404	404
22	20	27	19	15	20	22	10	6	37	28	285	404	404
23	20	27	19	15	20	22	10	6	37	28	285	404	404
24	20	27	19	15	19	22	8	6	37	28	270	24	24
25	19	27	18	15	19	21	10	6	36	27	178	25	26
26	19	27	18	15	19	21	10	6	36	27	178	26	26
27	19	27	18	15	19	22	8	6	36	27	183	27	599
28	19	27	18	15	19	22	8	5	37	28	182	28	28
29	19	27	18	16	19	22	10	6	35	27	223	623	30
30	19	27	18	16	19	22	10	6	36	27	225	30	30
31	19	27	18	15	19	21	10	5	37	28	176	31	178
32	19	27	18	15	19	22	8	6	37	27	185	32	32
33	19	27	18	16	19	20	10	6	37	28	217	33	33
34	19	27	18	16	19	22	10	6	35	28	224	34	30
35	19	27	18	15	19	22	8	6	36	28	184	166	166
36	19	25	16	15	19	22	10	5	37	28	90	36	36
37	19	25	16	15	20	20	8	6	37	28	92	382	382
38	19	25	16	16	20	22	8	6	-	27	99	39	39
39	19	25	16	16	20	22	8	6	-	27	99	39	39
40	19	25	16	16	20	22	8	6	-	28	282	40	39
41	19	25	16	14	20	20	10	6	37	28	85	42	42
42	19	25	16	14	20	20	10	6	37	28	85	42	42
43	18	26	16	15	20	22	10	6	37	28	32	43	407
44	19	27	19	16	20	22	10	6	37	27	258	44	44
45	19	25	16	14	20	21	10	6	37	28	86	46	46
46	19	25	16	14	20	21	10	6	37	28	86	46	46
47	19	25	16	15	20	21	10	6	37	28	97	47	47
48	19	27	19	16	19	22	10	5	37	28	252	48	48
49	19	25	17	15	20	21	10	6	37	28	110	49	150
50	19	25	17	16	19	21	10	5	37	28	113	50	50
51	19	25	17	16	19	21	10	5	37	28	113	51	50
52	19	25	17	16	20	21	8	6	37	27	118	52	52
53	19	25	17	16	20	20	10	6	37	28	116	53	53
54	19	25	17	16	20	22	10	6	36	28	123	54	54
55	19	25	17	15	20	21	10	6	36	28	108	55	55
56	19	25	17	15	19	22	8	6	36	28	102	56	56
57	19	25	17	15	19	22	10	6	37	28	104	57	57
58	19	26	16	15	20	21	10	6	37	28	135	58	150
59	18	26	16	15	20	22	10	6	37	28	32	59	59
60	18	26	16	15	20	21	10	6	37	27	22	60	60
61	18	26	16	15	20	21	10	6	37	27	22	61	60
62	18	26	16	15	19	22	10	6	38	28	13	62	62
63	18	26	16	16	19	22	10	6	38	27	43	63	63
64	18	26	16	16	20	22	10	6	37	28	55	64	64
65	18	26	16	16	20	22	10	6	36	27	53	65	65
66	18	26	16	16	20	22	10	6	36	27	53	65	65
67	18	26	16	16	20	22	10	6	36	27	53	67	65
68	18	26	16	16	20	22	10	6	36	27	53	65	65
69	18	26	16	16	20	22	10	6	36	27	53	65	65
70	18	26	16	15	20	22	10	6	36	27	29	65	65
71	19	27	19	16	19	22	10	6	37	27	253	536	151
72	19	27	19	16	19	22	8	7	37	27	249	151	151
73	19	26	18	15	20	20	10	6	37	27	150	75	75
74	19	26	18	15	20	20	10	6	37	27	150	75	75
75	19	26	18	15	20	20	8	6	37	27	148	75	75
76	18	27	18	15	20	22	10	6	37	27	80	407	407
77	18	27	18	15	20	22	10	6	37	27	80	407	407
78	18	27	18	15	20	22	10	6	37	27	80	407	407
79	18	27	18	15	20	22	10	6	37	27	80	407	407
80	18	27	18	16	20	22	10	6	37	28	84	80	546
81	19	26	18	14	20	21	10	6	37	28	145	81	81
82	19	28	18	16	20	20	10	6	36	28	260	312	82
83	19	27	18	14	20	21	10	6	37	28	170	83	83
84	19	26	16	15	19	22	10	6	37	27	132	84	84
85	19	26	16	15	19	22	10	6	37	26	131	84	84
86	19	25	16	15	20	21	10	6	36	28	95	86	86
87	19	25	16	15	20	21	10	5	37	28	93	87	87
88	19	27	19	16	19	22	10	6	38	26	254	88	88
89	18	26	19	15	19	21	8	6	37	27	69	89	407
90	20	26	16	15	20	22	10	5	36	28	262	90	515
91	19	27	18	15	19	22	8	6	37	27	185	91	91
92	19	27	19	15	19	22	8	5	36	27	239	92	28
93	19	27	18	15	19	22	8	5	37	27	181	28	28
94	19	27	18	15	19	22	8	5	37	27	181	28	28
95	19	26	16	14	19	22	8	6	38	28	125	184	184
96	19	26	16	15	19	22	8	6	37	28	130	96	407
97	19	27	18	15	19	22	8	6	37	27	185	174	624
98	18	26	16	16	20	22	10	6	36	27	53	496	407
99	19	27	19	15	20	20	8	6	37	28	245	99	99
100	19	26	19	15	19	22	10	6	37	28	158	100	100
101	18	27	18	15	20	22	10	6	37	28	81	407	407
102	18	26	16	15	19	21	10	5	36	27	4	102	102
103	18	26	16	15	19	22	10	6	36	28	9	340	407
104	19	26	18	15	19	22	8	6	37	27	146	104	104
105	19	27	18	15	19	22	8	6	36	27	183	105	105
106	19	27	18	15	19	21	8	5	37	27	171	28	28
107	19	27	18	15	19	21	8	5	37	27	171	28	28
108	19	27	19	16	20	21	8	7	37	28	255	108	108
109	19	27	18	15	20	22	9	6	38	28	209	109	109
110	19	27	17	15	20	22	8	6	38	28	164	110	544
111	20	27	19	15	20	21	10	6	37	28	275	127	127
112	18	27	18	15	20	20	8	6	37	27	77	112	112
113	19	25	17	16	20	20	10	6	35	28	114	113	53
114	19	27	18	15	19	22	8	6	36	28	184	114	114
115	19	27	18	15	19	22	10	5	37	27	188	115	115
116	20	27	19	15	19	22	8	6	37	27	269	116	116
117	19	27	19	15	19	22	10	6	37	28	243	624	624
118	18	26	15	15	20	22	10	6	36	27	2	118	407
119	18	26	16	16	20	22	10	6	36	27	53	496	407
120	18	26	17	15	19	22	10	6	37	27	60	120	407
121	19	27	18	15	19	22	8	6	37	27	185	121	121
122	19	27	18	16	20	21	8	6	36	28	230	122	407
123	18	26	17	15	20	22	10	6	37	27	64	120	407
124	18	26	16	15	20	22	10	6	37	28	32	164	407
126	18	26	16	15	20	22	8	6	37	28	27	10	407
127	20	27	19	15	20	21	10	6	37	28	275	127	127
128	19	26	18	15	19	22	8	6	37	27	146	128	624
129	18	27	18	16	20	22	10	6	37	28	84	546	546
130	18	26	16	15	20	21	10	6	36	27	20	130	130
131	18	26	16	15	19	21	10	6	37	28	5	9	407
132	18	26	16	15	20	22	10	6	37	28	32	132	132
133	19	27	18	15	19	22	8	6	36	28	184	133	133
134	19	27	18	16	20	21	8	5	37	28	229	134	134
135	18	26	16	16	20	22	8	6	36	27	50	135	407
136	19	27	18	15	19	22	8	6	37	27	185	136	115
137	19	27	18	15	19	22	8	6	36	28	184	137	137
138	20	27	19	15	19	22	8	6	37	28	270	138	138
139	20	27	19	15	20	21	10	6	37	28	275	139	127
140	19	27	18	15	20	21	10	6	37	27	202	140	140
141	19	27	19	15	19	22	10	5	37	27	242	141	141
142	18	27	18	15	20	22	10	6	36	27	78	407	407
143	19	26	18	16	20	19	10	5	37	28	155	594	143
144	19	26	16	14	19	22	8	6	36	28	124	184	184
145	20	27	18	15	19	22	8	6	37	27	266	32	32
146	19	27	18	15	20	23	8	6	37	27	215	146	146
147	19	25	17	15	20	22	10	6	37	26	111	147	147
148	18	26	17	15	19	21	10	5	37	28	57	148	36
149	19	26	16	16	20	22	8	6	37	27	140	149	149
150	19	25	17	15	20	21	10	6	-	28	107	150	150
151	18	26	16	16	19	22	8	7	37	27	40	151	151
152	19	27	18	16	20	21	10	6	36	28	232	152	152
153	19	27	18	15	19	22	8	6	36	28	184	153	153
154	19	27	18	15	19	22	8	6	37	27	185	174	624
155	19	27	19	14	20	21	8	6	37	28	237	155	155
156	19	25	17	16	20	20	10	6	37	27	115	156	156
157	19	26	16	15	19	22	8	6	37	28	130	157	157
158	18	26	16	16	20	22	10	6	36	27	53	67	65
159	18	26	16	16	20	22	10	6	36	27	53	159	159
160	19	27	19	15	20	20	8	6	37	28	245	160	160
161	18	27	18	15	19	22	8	6	36	28	73	161	161
162	20	27	19	15	20	21	8	6	36	28	274	3	407
163	18	26	16	15	21	22	10	6	36	27	33	163	163
164	18	26	16	15	20	22	10	6	37	28	32	164	407
165	19	27	18	15	20	21	8	6	37	28	198	165	544
166	19	27	18	15	19	22	10	6	36	28	191	166	166
167	19	26	16	14	19	22	8	6	36	28	124	184	184
168	18	26	16	15	20	21	10	6	37	28	23	168	407
169	19	27	18	15	20	22	10	6	38	27	214	169	169
170	18	26	16	15	19	22	10	6	37	27	10	170	407
171	19	25	17	15	19	22	10	6	37	28	104	57	57
172	19	27	18	16	20	21	10	6	36	28	232	172	172
173	18	26	16	15	19	23	8	6	37	27	14	173	477
174	19	27	18	15	19	22	8	6	37	27	185	174	624
175	19	27	18	15	19	21	10	6	36	28	179	175	407
176	20	27	19	15	19	21	10	6	37	28	268	176	407
177	19	27	18	15	19	22	8	6	36	28	184	177	303
178	19	27	18	15	19	21	10	5	37	28	176	178	178
179	20	26	16	15	20	22	10	5	36	27	261	515	515
180	18	26	16	15	20	22	8	6	36	27	24	180	407
181	18	26	16	16	19	22	8	6	36	25	37	181	181
182	18	26	16	15	20	22	8	6	36	27	24	182	182
183	20	27	19	15	20	22	8	6	36	28	277	183	183
184	19	26	16	14	19	22	8	6	36	28	124	184	184
185	18	26	16	16	20	22	8	5	36	28	47	349	349
186	18	26	16	15	20	21	10	6	37	27	22	60	60
187	18	26	17	15	20	21	8	6	-	27	62	187	187
188	18	26	16	15	20	22	8	6	38	28	28	188	188
189	19	27	18	15	20	23	10	6	36	28	216	189	189
190	19	27	18	16	19	22	10	6	36	27	225	30	30
191	19	27	19	15	20	21	10	5	37	27	246	191	191
192	19	27	18	16	19	22	8	6	-	28	221	192	230
193	19	27	20	15	20	23	10	6	36	27	259	193	193
194	18	26	16	15	20	21	8	6	37	27	18	194	194
195	20	27	19	15	20	22	10	6	37	27	284	404	404
196	19	27	18	14	20	21	10	6	37	28	170	83	83
197	19	25	17	16	20	22	8	6	35	28	121	197	203
198	19	27	19	15	19	22	8	6	36	28	240	633	633
199	19	27	18	16	20	22	10	5	38	28	235	199	544
200	18	27	16	15	19	22	10	6	37	27	72	120	407
201	20	27	19	15	20	22	8	6	36	28	277	201	201
202	19	27	18	16	19	21	10	6	36	28	218	175	407
203	19	25	17	16	20	22	10	6	35	28	122	203	203
204	19	27	18	15	20	20	8	6	37	27	195	75	75
205	18	27	18	15	20	22	10	6	36	28	79	340	407
206	19	25	17	16	20	21	10	6	36	28	119	206	203
207	18	26	16	15	20	22	8	6	36	28	25	10	407
208	18	26	16	15	20	21	10	6	36	28	21	208	208
214	18	26	16	16	20	22	10	6	36	27	53	496	407
216	18	26	16	15	19	22	10	6	37	27	10	216	407
224	19	27	18	15	19	22	10	5	36	27	187	224	224
225	19	27	18	15	19	22	8	5	37	27	181	28	28
227	19	27	18	15	20	22	8	6	36	28	204	227	227
228	19	27	18	15	20	22	10	6	36	28	212	534	166
229	19	27	18	15	19	22	10	5	37	27	188	141	141
230	19	27	18	15	19	22	8	6	37	28	186	230	230
237	19	27	18	16	19	22	8	6	37	27	222	237	237
240	19	27	19	16	19	22	8	7	37	28	250	240	240
241	19	27	19	15	20	20	8	6	37	27	244	241	241
243	18	26	16	15	20	22	10	6	37	27	31	243	407
244	19	25	17	16	20	21	8	6	37	27	118	52	52
247	19	25	17	15	20	21	10	6	36	28	108	247	247
249	18	26	16	15	20	22	8	6	37	27	26	249	249
252	19	27	19	16	19	22	8	7	37	27	249	536	151
253	18	27	18	15	20	22	10	6	37	27	80	407	407
258	19	27	18	15	19	22	8	6	37	27	185	258	624
261	19	27	18	15	19	22	10	5	37	28	189	261	115
262	19	27	18	15	19	22	8	6	36	27	183	262	115
263	19	27	18	15	20	23	10	6	36	28	216	189	189
264	19	27	18	16	20	22	10	5	36	28	234	264	264
267	18	26	16	15	19	22	10	6	36	28	9	267	267
268	19	26	16	15	19	22	8	6	37	27	129	268	32
269	19	26	16	15	20	22	10	6	36	28	137	269	269
270	19	26	16	15	20	22	11	6	36	28	138	270	270
271	19	26	16	15	20	20	8	6	37	28	133	271	271
272	19	26	16	15	20	20	9	6	36	28	134	272	271
273	19	26	17	15	20	20	8	5	36	28	143	273	273
275	19	26	20	15	20	22	10	5	37	28	160	275	275
276	19	27	18	16	20	21	10	5	37	28	231	276	276
277	19	27	18	15	19	22	10	6	37	28	193	277	277
281	23*	*	*	15	20	22	11	5	37	28	289	281	281
282	23*	*	*	15	20	22	8	6	37	27	294	282	282
284	18	26	16	16	20	21	10	6	37	27	46	284	284
285	18	26	16	16	20	22	10	6	37	27	54	14	407
286	18	26	16	15	20	21	10	5	37	28	19	286	60
287	18	26	16	16	20	22	10	5	36	28	52	287	349
288	19	27	18	15	20	21	8	6	38	27	199	288	288
289	19	27	18	16	19	21	10	6	36	28	218	289	289
290	23*	*	*	15	20	22	8	6	-	27	291	290	290
291	19	27	18	15	19	21	10	6	37	28	180	291	291
292	19	27	18	15	19	22	8	6	36	27	183	224	224
294	18	26	17	15	19	22	10	6	37	27	60	120	407
295	19	27	18	15	20	22	10	6	37	28	213	295	295
296	20	26	16	16	20	20	10	6	35	28	264	296	296
297	19	27	18	14	20	20	8	6	36	27	168	297	297
298	18	26	16	15	20	20	10	6	37	27	15	298	60
299	18	26	16	16	20	21	10	6	36	28	45	299	299
300	19	27	18	16	19	22	8	5	38	27	220	300	28
301	19	26	18	16	20	22	10	6	37	27	157	301	301
302	19	27	18	16	20	21	8	6	36	28	230	3	407
303	19	27	18	15	19	22	8	6	36	27	183	303	303
304	18	26	16	16	19	21	8	6	36	28	34	3	407
305	19	27	19	15	19	22	8	6	36	28	240	305	633
306	18	26	16	15	20	21	8	6	36	27	16	306	407
307	19	26	18	15	20	22	11	5	37	28	154	307	281
308	20	27	19	16	20	20	8	6	37	27	287	308	308
309	20	27	19	15	20	22	10	6	37	28	285	309	309
310	18	26	16	16	19	21	10	6	37	27	36	310	310
311	19	27	18	15	19	22	8	6	37	27	185	311	311
312	19	27	18	16	20	20	10	6	36	28	227	312	82
313	19	27	18	15	19	21	8	5	37	27	171	313	28
314	19	27	18	14	19	21	10	6	36	27	167	26	26
315	18	26	16	16	20	22	8	6	36	28	51	15	407
316	18	26	16	16	20	22	10	6	36	27	53	65	65
317	18	27	18	15	19	22	10	6	37	27	76	317	317
318	18	26	16	15	20	21	10	6	36	27	20	318	318
319	19	26	18	16	20	22	8	6	37	27	156	319	319
320	19	27	18	15	20	22	8	6	37	28	205	591	109
322	18	26	16	15	20	22	10	6	37	27	31	322	407
324	18	26	16	15	20	22	10	6	36	27	29	405	405
325	19	27	19	15	19	22	8	7	37	27	241	610	151
326	19	27	18	16	19	21	10	6	36	28	218	326	407
327	20	26	19	15	20	22	10	5	36	28	265	327	327
328	19	25	16	14	20	21	10	6	37	28	86	46	46
329	19	25	17	16	20	22	10	6	36	28	123	329	54
330	19	27	19	15	20	21	10	6	37	27	247	624	624
331	18	26	17	15	19	22	10	6	37	28	61	331	407
332	18	26	17	15	19	22	10	6	37	27	60	120	407
333	19	27	18	15	20	22	8	6	38	28	207	544	544
334	19	27	18	15	19	21	10	6	36	27	178	26	26
335	19	27	19	16	20	22	10	6	36	27	257	335	335
336	19	25	16	15	20	22	10	6	37	27	98	336	336
337	19	27	19	16	20	22	10	5	37	27	256	44	44
338	19	27	18	15	20	21	8	6	37	27	197	338	338
339	18	26	17	15	20	21	10	6	-	27	63	339	187
340	18	26	16	15	20	22	10	6	36	28	30	340	407
341	18	26	18	15	19	22	10	6	37	27	66	341	341
342	19	26	18	15	20	21	8	6	36	27	151	342	342
343	19	26	18	15	20	22	10	5	36	28	153	343	343
344	18	26	16	15	20	21	8	6	36	28	17	3	407
345	18	26	16	16	20	22	10	6	36	27	53	496	407
346	18	26	16	16	20	22	10	6	37	27	54	496	407
347	19	27	18	15	19	22	10	6	36	28	191	166	166
348	19	25	17	16	20	20	10	7	35	28	117	348	203
349	18	26	16	16	20	22	8	5	36	28	47	349	349
350	19	27	19	15	20	22	10	5	36	28	248	350	350
351	18	26	19	15	19	21	10	5	37	28	70	178	178
352	18	26	19	16	20	22	8	6	37	27	71	352	352
353	20	26	16	15	20	22	10	6	36	27	263	353	405
354	19	26	16	14	19	22	8	6	36	28	124	354	184
355	19	27	18	15	19	22	10	5	37	27	188	115	115
356	19	27	18	15	20	22	10	5	36	28	210	356	356
357	23*	*	*	15	20	22	8	5	35	27	293	357	609
358	18	26	18	15	19	20	10	5	37	27	65	358	358
359	19	27	18	14	20	21	8	6	37	27	169	338	338
360	18	27	18	16	20	22	10	5	37	28	83	360	360
361	19	27	17	15	19	22	8	6	37	28	162	361	361
362	19	27	17	15	20	22	8	5	37	27	163	362	362
363	18	26	16	16	20	22	10	6	37	28	55	363	363
364	18	26	16	15	19	22	8	6	36	28	7	10	407
365	19	26	19	16	20	22	8	6	37	28	159	365	365
366	19	25	16	15	19	22	10	5	37	28	90	36	36
367	19	27	18	15	19	21	10	6	36	27	178	25	26
368	19	25	16	14	20	21	10	6	37	28	86	46	46
369	18	26	16	16	19	22	10	6	38	27	43	63	63
370	19	27	18	15	20	21	10	5	36	27	200	370	370
371	19	27	18	16	19	22	10	6	36	27	225	30	30
372	19	27	18	15	19	22	8	5	37	27	181	28	28
373	19	25	16	16	20	22	8	6	-	27	99	39	39
374	19	25	16	15	20	20	8	6	37	28	92	382	382
375	18	26	17	15	19	22	8	6	37	28	59	375	375
376	19	27	18	15	19	22	8	6	36	27	183	376	624
377	19	27	18	15	19	22	10	6	36	28	191	166	166
378	19	25	17	16	19	21	10	5	37	27	112	50	50
379	19	26	16	14	20	21	8	6	37	28	126	379	379
380	19	27	18	15	20	22	10	5	36	28	210	380	356
381	19	27	18	15	19	22	8	5	37	28	182	381	381
382	19	25	16	15	20	20	8	6	37	28	92	382	382
383	19	25	17	15	20	21	10	6	-	28	107	150	150
384	18	27	18	15	20	22	10	6	36	27	78	407	407
385	19	27	18	15	20	20	8	6	36	28	194	385	385
386	18	26	16	15	20	22	10	6	36	28	30	386	386
387	19	25	16	14	20	21	10	6	37	28	86	46	46
388	19	25	17	15	20	21	10	6	37	28	110	49	150
389	19	25	16	14	20	21	10	6	37	28	86	46	46
390	18	27	18	15	20	22	10	6	37	27	80	407	407
391	19	25	16	16	20	22	8	6	-	27	99	39	39
392	18	26	18	15	20	21	10	6	37	28	68	392	392
394	20	26	16	15	20	22	10	5	36	28	262	515	515
395	18	26	16	15	20	21	8	6	36	28	17	3	407
396	19	25	17	15	20	21	10	6	36	28	108	55	55
397	20	26	16	15	20	22	10	5	36	27	261	397	515
398	19	27	18	15	20	22	10	6	36	28	212	398	398
399	19	27	18	15	19	22	8	6	36	28	184	166	166
400	18	26	16	16	20	22	10	6	37	27	54	14	407
401	19	27	18	15	19	22	8	6	37	27	185	401	624
402	19	27	18	15	19	22	10	6	37	27	192	402	407
403	20	27	19	15	20	22	8	6	37	-	278	404	404
404	20	27	19	15	20	22	10	6	37	-	283	404	404
405	20	26	16	15	20	22	10	6	36	27	263	405	405
406	18	26	16	16	20	22	8	6	36	28	51	15	407
407	18	27	18	15	20	22	10	6	37	27	80	407	407
408	18	27	18	15	20	22	10	6	37	28	81	407	407
409	18	27	18	15	20	22	10	6	37	27	80	407	407
410	20	27	19	15	19	21	10	6	37	28	268	176	407
411	19	25	16	15	20	20	8	6	37	28	92	382	382
413	18	26	16	16	20	22	8	6	36	28	51	15	407
414	19	25	17	15	20	21	8	5	36	28	105	55	55
415	19	27	18	15	19	22	8	5	37	28	182	28	28
416	18	26	16	15	20	22	10	6	36	28	30	340	407
417	19	27	18	15	20	22	10	6	38	27	214	169	169
418	18	26	16	15	20	21	10	6	37	27	22	298	60
419	19	27	18	16	19	21	10	6	36	28	218	419	407
420	19	25	17	15	20	21	10	6	37	27	109	420	420
421	19	25	16	16	20	22	8	6	-	27	99	39	39
422	19	25	16	16	20	22	8	6	-	27	99	39	39
423	19	25	16	16	20	22	8	6	-	27	99	39	39
424	19	27	18	16	19	22	10	6	36	27	225	30	30
425	19	25	16	15	19	22	10	5	37	28	90	36	36
426	19	27	19	16	19	22	9	6	36	27	251	426	426
427	20	27	19	15	19	22	10	6	37	27	272	427	407
428	18	26	17	15	19	21	10	6	37	28	58	428	407
429	20	27	19	15	19	21	10	5	37	28	267	429	178
430	19	26	18	15	19	22	8	6	37	27	146	75	75
431	18	26	16	16	19	22	10	6	38	27	43	63	63
432	19	27	18	15	19	22	10	6	37	27	192	624	624
433	19	27	18	16	19	22	10	6	36	27	225	30	30
434	18	26	18	15	19	22	10	6	37	28	67	341	341
435	19	26	17	15	20	20	8	6	36	28	144	435	435
436	19	26	18	15	19	22	10	5	37	28	147	36	36
437	19	27	18	16	19	22	10	6	36	28	226	30	30
438	19	27	18	15	20	21	10	6	36	28	201	438	140
439	18	26	16	16	19	22	8	6	37	28	39	13	407
440	19	27	18	15	19	22	8	5	37	28	182	28	28
441	19	27	18	16	19	22	10	6	35	27	223	623	30
442	17	26	16	15	20	22	10	6	36	28	1	442	407
443	18	26	16	15	19	22	8	5	37	28	6	28	28
444	18	26	16	16	20	22	8	5	37	28	48	444	444
445	19	27	18	15	19	21	8	5	37	28	172	28	28
446	19	27	18	15	20	21	8	5	37	27	196	446	28
447	19	27	18	16	20	21	8	5	36	28	228	447	447
448	19	25	16	15	19	22	10	5	-	28	89	448	36
449	19	25	16	15	19	21	10	6	37	28	87	449	407
450	19	27	18	15	19	21	8	5	37	27	171	450	450
451	20	27	19	15	20	20	8	6	37	28	273	451	404
452	19	25	17	15	19	22	10	6	37	27	103	452	452
453	18	27	18	16	20	22	8	6	37	28	82	453	453
454	19	25	16	15	19	22	8	6	37	27	88	454	454
455	19	27	18	15	20	21	8	6	37	27	197	455	52
456	19	25	17	16	20	21	8	6	37	27	118	52	52
457	19	25	17	16	20	21	8	6	37	27	118	52	52
458	19	25	17	15	20	21	8	6	37	27	106	52	52
459	19	25	17	16	20	21	8	6	37	27	118	52	52
461	18	26	16	15	19	22	10	6	38	27	12	62	62
462	19	25	16	15	20	21	10	6	37	26	96	462	46
463	19	25	17	15	20	21	10	6	-	28	107	150	150
464	19	25	17	14	20	21	10	6	36	27	101	464	464
465	19	25	16	15	19	22	10	5	37	28	90	36	36
466	18	27	18	15	20	22	10	6	37	28	81	407	407
467	19	25	16	15	19	22	10	5	37	28	90	36	36
468	23*	*	*	15	20	22	10	5	-	28	295	468	609
470	19	27	18	15	20	22	8	6	38	27	206	470	544
471	20	27	19	15	20	22	10	6	37	28	285	404	404
472	19	27	18	15	19	22	10	5	37	28	189	472	36
473	19	27	18	15	20	22	10	6	-	27	211	473	473
474	19	27	18	15	20	22	10	6	-	27	211	473	473
475	19	26	18	15	20	22	10	5	36	28	153	343	343
476	19	27	18	15	19	21	10	5	37	27	175	476	178
477	18	26	16	15	20	22	8	6	37	27	26	477	477
478	19	27	18	15	20	22	10	6	36	28	212	534	166
479	18	27	18	15	19	22	8	6	37	27	74	479	479
480	18	26	17	15	19	22	10	6	37	27	60	120	407
481	18	27	18	15	19	22	8	6	37	28	75	230	230
482	19	27	18	15	19	22	10	6	36	28	191	166	166
483	19	26	17	15	19	22	10	6	37	28	142	483	483
484	19	27	18	15	20	22	9	6	38	28	209	109	109
485	19	27	18	15	19	22	8	6	36	28	184	485	599
486	18	26	16	16	20	22	10	6	36	27	53	496	407
487	18	26	16	15	20	22	10	6	36	27	29	496	407
488	19	26	16	16	20	22	10	6	36	27	141	488	407
489	18	26	16	16	20	22	8	5	36	28	47	349	349
490	18	26	16	15	19	22	8	7	37	27	8	151	151
491	18	26	16	16	19	22	8	7	37	27	40	151	151
492	19	26	16	16	19	22	8	7	37	27	139	151	151
493	20	26	16	15	20	22	10	5	36	28	262	493	515
494	20	26	16	15	20	22	10	5	36	28	262	493	515
495	20	26	16	15	20	22	10	5	36	27	261	515	515
496	18	26	16	16	20	22	10	6	36	27	53	496	407
497	19	27	18	15	19	22	8	6	36	27	183	497	497
498	19	27	18	14	19	21	8	6	36	27	166	498	497
499	18	26	16	15	20	22	8	6	37	27	26	477	477
500	18	26	16	15	20	22	8	6	37	27	26	477	477
501	19	26	16	14	20	22	8	6	36	28	127	501	184
502	18	26	16	16	19	22	8	6	36	28	38	10	407
503	19	27	18	15	19	21	8	6	37	27	174	503	503
504	19	27	18	15	19	22	8	6	36	27	183	504	303
506	20	27	19	16	19	22	10	5	37	28	286	506	506
507	20	27	19	15	19	22	10	5	37	28	271	506	506
508	19	27	18	15	19	21	8	6	36	28	173	114	114
509	23*	*	*	16	19	21	8	6	37	28	290	509	509
510	19	26	16	15	20	22	8	6	37	28	136	510	510
511	19	26	16	15	19	22	8	6	36	28	128	511	184
512	19	27	18	15	19	22	10	5	37	27	188	115	115
513	19	27	18	15	19	22	8	6	37	27	185	121	121
514	19	27	18	15	20	22	9	6	38	27	208	109	109
515	20	26	16	15	20	22	10	5	36	27	261	515	515
516	19	26	16	14	19	22	8	6	38	28	125	184	184
517	19	27	18	15	20	22	8	6	36	28	204	534	166
518	19	27	18	16	19	21	10	6	37	27	219	518	503
519	19	27	18	15	19	22	10	5	36	27	187	224	224
520	18	26	17	14	19	22	10	6	37	27	56	120	407
521	23*	*	*	15	20	22	8	6	-	28	292	521	290
522	20	26	16	15	20	22	10	5	36	28	262	493	515
523	19	27	18	16	19	22	10	6	36	27	225	535	535
524	19	27	18	15	19	22	8	6	36	28	184	599	599
525	19	27	18	15	20	22	9	6	38	28	209	109	109
526	19	25	16	15	19	22	10	6	36	27	91	535	535
527	18	26	16	16	19	21	9	6	36	28	35	3	407
528	19	27	18	15	20	22	8	6	38	28	207	109	109
529	19	27	18	16	20	22	10	6	36	28	236	534	166
530	19	27	18	15	19	22	8	5	37	28	182	28	28
531	19	27	18	15	20	22	10	6	36	28	212	534	166
532	18	26	16	15	20	22	10	6	36	27	29	496	407
533	18	26	16	16	20	22	8	6	36	28	51	3	407
534	19	27	18	15	20	22	10	6	36	28	212	534	166
535	19	27	18	15	19	22	10	6	36	27	190	535	535
536	19	27	19	16	19	22	8	7	37	27	249	536	151
537	18	26	16	15	20	22	10	6	37	27	31	537	537
538	19	25	17	15	20	21	10	6	37	27	109	420	420
539	19	27	19	15	19	21	10	5	37	28	238	539	178
540	19	25	16	14	20	21	10	6	37	28	86	46	46
541	18	26	16	15	19	22	10	6	38	28	13	541	62
542	19	27	17	15	19	22	8	5	37	28	161	28	28
543	19	25	16	15	19	22	10	5	37	28	90	36	36
544	19	27	18	16	20	22	8	6	38	28	233	544	544
545	19	27	17	16	20	22	-	6	-	28	165	545	545
546	18	27	18	16	20	22	10	6	37	28	84	546	546
547	20	27	19	15	20	22	10	5	37	-	281	547	404
548	19	25	17	15	20	21	10	6	37	28	110	49	150
549	18	26	16	-	19	22	10	6	36	28	3	549	549
550	18	26	16	16	19	22	10	6	37	27	42	63	63
551	19	25	16	15	19	22	10	5	37	28	90	36	36
552	20	27	19	16	20	20	10	6	37	27	288	156	156
553	18	27	18	15	20	22	10	6	37	28	81	407	407
554	19	27	18	15	19	22	10	6	36	27	190	25	26
555	19	27	18	15	19	21	10	6	36	27	178	25	26
556	19	27	18	15	19	21	10	6	36	27	178	556	26
557	19	27	18	15	19	21	10	6	36	26	177	26	26
558	19	27	18	15	20	22	8	-	37	23	203	558	109
559	19	27	18	15	19	22	8	6	37	27	185	128	624
560	19	25	16	16	20	22	8	6	36	28	100	15	407
561	19	25	17	16	20	22	8	6	-	27	120	561	39
562	20	27	19	15	20	22	8	6	37	-	278	404	404
563	19	25	16	15	20	21	10	6	-	28	94	150	150
564	19	25	17	15	20	21	10	6	37	28	110	150	150
565	20	27	19	15	20	22	8	6	36	27	276	565	565
566	18	26	16	16	20	22	8	6	-	27	49	39	39
567	18	26	16	15	19	22	8	5	37	28	6	28	28
568	18	27	18	15	20	22	10	6	37	28	81	407	407
569	19	26	16	15	19	22	8	6	37	27	129	174	624
570	19	26	16	14	19	22	8	6	36	28	296	354	184
571	20	27	19	15	20	22	10	5	36	27	297	565	565
572	19	27	18	15	-	-	10	6	36	28	298	166	166
573	19	26	16	16	20	22	8	6	37	28	329	573	573
574	19	26	18	14	20	20	10	6	37	28	328	574	574
575	19	27	19	16	20	22	10	6	37	27	258	44	44
576	18	26	16	16	20	21	10	6	37	27	46	576	407
577	19	27	19	15	19	22	10	6	37	27	330	624	624
578	23*	*	*	15	20	22	8	6	-	28	292	290	290
579	18	26	16	15	20	21	8	6	36	28	17	3	407
580	18	27	18	15	20	22	10	6	36	28	79	407	407
581	20	27	19	16	19	21	10	6	37	28	331	176	407
582	19	26	18	15	20	21	8	6	36	27	151	582	342
584	20	27	19	15	20	22	10	5	36	-	301	547	404
585	19	27	18	15	19	22	8	6	37	27	185	585	585
586	19	27	18	15	19	22	10	6	37	28	193	166	166
587	19	27	18	15	19	21	10	5	37	-	322	587	587
588	19	27	18	15	-	-	10	6	36	27	311	166	166
589	19	27	18	15	20	21	8	6	37	27	197	589	589
590	19	27	18	15	18	22	8	6	37	28	306	230	230
591	19	27	18	15	20	22	8	6	37	28	205	591	109
592	19	25	17	15	20	20	10	6	37	28	324	592	592
593	19	25	17	15	20	22	10	6	37	28	318	593	593
594	19	26	18	16	19	20	10	5	37	28	326	594	143
595	18	27	18	15	19	22	10	6	36	28	303	595	595
596	20	26	16	15	20	22	10	6	36	28	321	515	515
597	20	26	16	15	19	22	10	6	36	27	320	597	597
598	19	27	19	16	19	22	9	6	36	28	304	598	426
599	19	27	18	15	19	22	8	6	36	27	183	599	599
600	18	26	17	15	20	22	10	6	36	27	64	600	600
601	18	26	17	16	20	22	10	6	36	27	316	601	407
602	19	27	18	15	20	22	10	6	38	28	299	602	602
603	19	27	18	15	21	20	8	6	37	27	300	75	75
604	19	26	19	16	20	22	10	6	37	28	317	604	604
605	19	26	20	15	20	22	7	6	37	27	305	605	605
606	19	27	18	16	20	21	10	5	36	27	327	606	606
607	23*	*	*	15	19	22	10	5	-	28	307	607	609
608	23*	*	*	15	19	21	8	6	37	27	314	608	407
609	23*	*	*	15	20	22	10	5	-	27	308	609	609
610	19	27	19	15	19	22	8	7	37	28	323	610	151
611	20	26	19	16	20	22	10	5	36	28	319	327	327
612	19	25	17	15	20	22	10	6	35	27	325	612	612
614	19	26	19	16	20	21	10	6	37	27	312	614	614
615	19	27	19	15	20	23	10	6	35	27	309	615	615
616	18	26	15	15	20	21	10	6	36	28	302	616	616
617	19	25	17	16	19	22	8	6	37	27	310	617	617
618	19	27	18	15	19	22	8	5	36	28	333	28	28
619	18	26	16	15	19	22	10	6	37	27	10	619	407
620	19	25	16	14	20	20	10	6	37	28	85	42	42
621	19	25	16	15	20	20	8	6	37	28	92	382	382
622	19	27	18	16	19	21	10	6	37	28	334	622	407
623	19	27	18	16	19	22	10	6	35	27	223	623	30
624	19	27	19	15	19	22	10	6	37	27	330	624	624
625	18	26	16	15	20	21	10	5	37	27	335	625	625
626	19	25	17	16	20	21	8	6	37	27	118	626	52
627	19	27	18	15	20	22	8	6	36	28	204	227	227
628	20	26	16	15	20	22	10	5	36	28	262	515	515
629	19	27	18	15	19	22	8	6	37	27	185	629	121
630	19	27	18	15	19	22	8	5	37	28	182	28	28
631	19	27	18	16	20	22	10	6	36	27	332	631	407
632	20	27	19	15	20	21	10	6	37	28	275	632	150
633	19	27	19	15	19	22	8	6	36	28	240	633	633
634	18	26	16	15	20	21	10	6	36	28	21	55	55
635	19	25	16	16	20	20	8	6	-	27	336	39	39
636	19	25	16	15	20	21	10	6	36	28	95	55	55
637	19	25	16	16	20	21	8	6	-	27	337	39	39
638	19	25	16	16	20	22	8	6	37	27	338	39	39
639	19	25	17	15	20	21	10	6	-	28	107	150	150
