# Supplementary material for: Extensive Diversity of Streptococcus pyogenes in a Remote Human Population Reflects Global-Scale Transmission Rather than Localised Diversification
Source: PLoS One. 2013 Sep 16;8(9):e73851. doi: 10.1371/journal.pone.0073851 (PMC3774777; doi:10.1371/journal.pone.0073851)
Supplement: Table S2 — Isolates included in this study, with emm sequence subtype and MLST and/or Minim typing data. (XLS) [file pone.0073851.s002.xls]

## Sheet: Isolates_genotypes 
Menzies Lab Number	Year	emm subtype	ST	MelT
1	1990	100.0	119	53
4	1990	6.25	589	197
6	1990	123.0		241
8	1990	85.0		209
9	1990	12.0		90
10	1990	53.0	299	45
13	1991	53.0	299	45
14	1991	102.0	185	47
16	1991	77.0	166	191
20	1991	75.1	607	307
22	1991	57.2	33	217
25	1991	55.0	100	158
27	1991	91.0	12	44
30	1991	108.0	304	34
32	1991	101.0	182	24
34	1991	25.0	600	64
35	1991	58.0	176	268
38	1991	57.2	33	217
43	1991	25.0	600	64
46	1991	117.1		322
50	1991	st854.1	292	183
50.1	1991	108.0	304	34
52	1991	st854.1		183
53	1991	71.0	318	20
56	1991	56.0		188
59	1992	53.0	299	45
66	1992	81.2		291
76	1992	98.1	205	79
80	1992	70.0	10	7
81	1992	55.0	100	158
83	1992	stNS554.1	288	199
88.2	1992	98.1	205	79
90	1992	stNS90.0	206	119
91	1992	106.0	338	197
93	1992	st6030.1	332	60
99	1992	68.2	298	15
100	1992	68.2	298	15
100.1	1992	68.2	298	15
101	1992	110.0	628	262
103	1993	56.0		188
106	1993	stNS554.1	288	199
109	1993	49.3	190	225
124	1993	98.1		79
125	1993	95.0	604	317
151	1993	92.0	312	227
176	1994	st6030.1	332	60
178	1994	54.1	302	230
179	1994	9.0	204	195
182	1994	109.1	305	240
185	1994	12.0		90
190	1994	92.0	312	227
192	1994	106.0	338	197
195	1994	19.7	370	200
196	1994	58.0	176	268
199	1994	112.3		183
201	1994	58.0	176	268
204	1994	2.0	55	108
210	1994	22.0	202	218
216	1994	stMD216.0	614	312
222	1994	75.0	150	107
223	1994	91.0	12	44
225	1994	99.0	141	242
226	1994	4.5	177	184
227	1994	25.0		246
228	1994	99.0		242
232	1994	49.3	190	225
234	1994	42.0	80	84
235	1994	24.1	582	151
236	1994	77.0	63	43
237	1994	97.0	203	122
239	1995	st6030.1	610	323
240	1995	st2904.1	166	191
244	1995	4.5	177	184
253	1995	52.1	180	24
260	1995	1.0		182
265	1995	56.0	115	188
274	1995	58.0	176	268
282	1995	st6030.1	332	60
283	1995	106.0	338	197
292	1995	stNS292.0	114	184
297	1995	11.0	547	281
342	1995	53.0	299	45
345	1995	70.0		7
351	1995	58.0	176	268
352	1995	49.3	190	225
360	1995	91.0	12	44
362	1995	85.0	109	209
365	1995	58.0	176	268
400	1995	77.0	572	298
411	1995	92.0	312	227
414	1995	11.0	547	281
415	1995	4.5	177	184
423	1995	14.4	118	2
426	1995	1-4.0	92	239
427	1995	stNS554.0	110	164
430	1995	14.4	118	2
432	1995	14.4	118	2
436	1995	11.0	547	281
438	1995	stNS554.0	110	164
446	1995	80.3	10	7
452	1995	25.0	191	246
455	1995	52.1	180	24
473	1995	stNS554.0	110	164
474	1995	58.0	176	268
476	1995	80.3	10	7
478	1995	14.4	118	2
488	1995	12.0	36	90
495	1995	90.4b	184	124
501	1995	14.4	118	2
506	1995	14.4	118	2
508	1995	11.0	547	281
514	1995	73.0		61
516	1995	110.0	596	321
519	1995	14.4	118	2
523	1995	52.1	180	24
531	1995	14.4	118	2
534	1995	stNS554.0	110	164
535	1995	14.4	118	2
537	1995	14.4	118	2
539	1995	76.6	291	180
541	1995	90.4b	184	124
550	1995	14.4	118	2
554	1995	stNS554.0	110	164
564	1995	44.0	178	176
567	1995	st3765.0	108	255
578	1995	stNS554.0	110	164
581	1995	42.1	80	84
603	1995	stNS554.0	110	164
608	1995	14.4	118	2
611	1995	15.1	629	185
622	1995	14.4		2
670	1995	102.0	287	52
671	1995	81.3	183	277
672	1995	28.0	52	118
678	1995	4.0		99
684	1996	81.2	290	291
687	1996	58.0	176	268
691	1996	65.0	111	275
694	1996	77.0	63	43
696	1996	1.0	630	182
702.2	1996	65.0	111	275
704	1996	4.0		99
709	1996	14.4	118	2
712	1996	14.4	118	2
714	1996	14.4	118	2
718	1996	92.0	312	227
730	1996	90.4b	184	124
733	1996	90.4b	184	124
736	1996	stCK249.0	113	114
738	1996	11.0	547	281
743	1996	14.4	118	2
755	1996	90.4b	184	124
785	1996	44.0	178	176
799	1996	110.0		261
800	1996	81.2	290	291
803	1996	97.1	216	10
804	1996	97.1	216	10
814	1996	76.6	291	180
819	1996	49.1	190	225
822	1996	76.6	291	180
833.1	1996	stCK249.0	113	114
836	1996	stCK249.0	113	114
880	1996	12.0		90
895	1996	110.0	179	261
930	1996	65.0	111	275
931	1996	65.0	111	275
980	1996	48.0	595	303
983	1996	108.0		34
989	1996	90.4b	184	124
995	1996	101.0	182	24
999	1997	90.4b	184	124
1017	1997	90.4b	184	124
1033	1997	stNS1033.0	205	79
1036	1997	110.0	179	261
1043	1997	stCK401.0		269
1045	1997	60.4	193	259
1047	1997	90.4b	184	124
1051	1997	114.2	189	216
1053	1997	60.4	193	259
1056	1997	58.0	176	268
1095	1997	4.0		99
1096	1997	25.0	191	246
1099	1997	101.0		24
1107	1997	76.4	631	332
1115	1997	25.0		246
1120	1997	77.0	63	43
1122	1997	63.3	297	168
1124	1997	52.1	180	24
1127	1997	99.0		242
1130	1997	13L.0	286	19
1132	1997	25.1	192	221
1133	1997	101.0	182	24
1134	1997	57.0		117
1140	1997	57.0	348	117
1148	1997	stNS554.0	110	164
1156	1997	98.1	182	24
1185	1997	80.2		7
1196	1997	60.6		259
1200	1997	13L.0	286	19
1210	1997	75.0	632	275
1213	1997	114.2	189	216
1216	1997	109.1	633	240
1253	1997	st6030.1		60
1334	1997	100.0		53
1335	1998	123.0		323
1353	1998	stNS90.1		119
1425	1998	13L.0		19
1432	1997	80.3		7
1438	1997	71.2		20
1477	1998	70.0	605	305
1490	1998	101.0		24
1498	1998	st809.0	594	326
1511	1998	63.3		168
1516	1998	99.0		242
1523	1998	stKNB1.1	572	298
1641	1998	53.0		44
1650	1998	86.1		17
1691	1999	75.1	590	306
1695	1999	110.0		261
1737	1999	53.0		44
1827	1999	86.1		17
1833	1999	22.0		86
1921	1999	st809.0		326
1922	1999	33.0		17
1923	1999	101.0		24
1927	1999	56.0		188
1931	1999	4.0		99
1932	1999	22.0		179
1936	1999	22.0		86
1939	1999	22.0		86
1944	1999	18.12		190
1947	1999	123.0		323
1951	1999	90.2		22
1959	1999	74.0		60
1963	1999	85.0		209
1971	1999	116.1		204
1980	1999	77.0		298
1981	1999	1.0		182
1984	1999	82.0		178
1988	1999	9.0	603	300
1990	1999	92.0		183
1992	1999	85.0		209
1993	1999	71.2		20
1996	1999	22.0		86
1999	1999	75.3		306
2000	1999	77.0		43
2003	1999	22.0		179
2012	1999	99.5	593	318
2020	1999	100.0		53
2023	1999	22.0		86
2057	1999	st3757.0		325
2128	2000	st3757.0	612	325
2188	2000	49.3	190	225
2210	2000	18.12		190
2257	2000	89.0		210
2266	2000	18.12		190
2283	2000	3.22	335	257
2298	2000	85.0	109	209
2299	2000	3.22	335	257
2361	2000	70.0	10	7
2396	2000	53.0	11	44
2400	2000	3.22	335	257
2403	2000	3.22	335	257
2416	2000	104.0	597	320
2439	2000	85.0	109	209
2482	2000	stD633.0		252
2563	2000	54.1		230
2581	2000	42.0		84
2660	2001	70.0		7
2663	2001	53.0		55
2664	2001	89.0		210
2665	2001	110.0		261
2671	2001	102.0		52
2672	2001	58.0		268
2673	2001	3.22	335	257
2676	2001	stNS554.0	185	47
2678	2001	st3757.0		325
2679	1990	74.0		60
2681	2001	99.5	593	318
2686	2001	97.1		10
2692	2001	11.0		281
2752	2001	stD633.0		252
2763	2001	st818.0	10	7
2811	2001	9.0		195
2845	2001	74.0		60
2895	2001	77.0		311
2903	2001	44.0		176
2978	2001	105.0		249
3003	2001	stD633.0		252
3026	2001	42.0		84
3105	2001	91.1		44
3125	2001	114.2		202
3187	2002	124.0		233
3191	2002	44.0		176
3257	2002	44.0		176
3275	2002	8.0	602	299
3279	2002	114.2		202
3309	2002	86.1	4	17
3312	2002	91.0		44
3323	2002	81.2		314
3326	2002	74.0		60
3335	2002	39.1		129
3372	2002	98.0		24
3473	2002	82.0		178
3523	2002	st4119.0	615	309
3621	2002	108.0		34
3626	2003	81.2		314
3686	2003	116.1		204
3709	2003	33.0		17
3711	2003	19.4		302
3725	2003	75.1	609	308
3726	2003	25.1		221
3735	2003	81.2	608	314
3784	2003	22.0		86
3785	2003	12.0		90
3786	2003	103.0		319
3787	2003	98.0		24
3797	2003	22.0		86
3799	2003	110.0		261
3812	2003	114.2		202
3844	2004	25.1		221
3850	2003	11.0	584	301
3853	2003	114.2		202
3856	2004	116.1		204
3861	2004	77.0		311
3867	2004	22.0		86
3868	2004	22.0		86
3869	2004	58.8		3
3870	2004	75.1		308
3873	2004	22.0		86
3876	2004	22.0		86
3877	2004	22.0		86
3929	2004	22.0		86
3933	2004	22.0		86
3943	2004	22.0		86
3977	2004	22.0		86
3982	2004	98.0		24
3983	2004	stNS1033.0		79
4002	2004	103.0		319
4007	2004	103.0	611	319
4064	2004	st2904.1		193
4079	2004	91.0		44
4080	2004	100.0		53
4088	2004	stNS554.0		47
4120	2004	12.0		90
4147	2004	58.0		268
4149	2004	78.3		37
4150	2004	22.0		86
4155	2004	71.0		20
4157	2004	33.0		17
4172	2004	97.1		10
4180	2004	11.0		281
4187	2004	110.0		261
4198	2004	99.5		318
4250	2004	81.2		314
4257	2004	22.0		86
4275	2004	22.0		86
4281	2004	22.0		86
4328	2004	33.0		17
4337	2004	114.2		202
4357	2004	56.0		188
4368	2004	42.0		84
4372	2004	8.0		299
4377	2004	14.4		2
4378	2004	14.4		2
4391	2004	77.0		311
4425	2004	70.0		7
4428	2004	101.0		24
4515	2004	1.0		182
4517	2004	53.0		44
4518	2004	12.1		90
4583	2004	105.0		249
4608	2004	91.1		44
4618	2004	76.6		180
4624	2004	19.4	616	302
4625	2004	100.5		53
4633	2004	123.0		323
4643	2004	1.0		182
4696	2005	91.0		44
4697	2005	1.0		182
4701	2005	44.0		176
4706	2005	76.6	286	19
4709	2005	76.6		19
4729	2005	55.0		158
4731	2005	91.1		44
4732	2005	71.0		20
4735	2005	78.3		37
4736	2005	42.0		84
4745	2005	stNS554.0		47
4766	2005	st2904.1		193
4788	2005	101.0		24
4797	2005	100.0		53
4800	2005	97.1		10
4802	2005	13L.0		19
4804	2005	81.2		314
4808	2005	55.0		158
4810	2005	15.1		185
4846	2005	11.0		281
4883	2005	103.0		319
4915	2004	st2904.1	586	193
4947	2005	11.0		281
4948	2005	14.4		2
4972	2005	55.0		158
4973	2005	55.0		158
4979	2005	70.0		7
4984	2005	124.0		233
4988	2005	55.0		158
4989	2005	55.0		158
4990	2005	55.0		158
4991	2005	42.0		84
4992	2005	58.8		3
5025	2005	105.0		249
5055	2005	55.0		158
5057	2005	114.2		202
5128	2005	77.0	588	311
5136	2005	87.0		13
5152	2005	stG653.1	92	239
5166	2005	123.0		323
5187	2005	25.1		221
5214	2005	54.1		230
5243	2005	53.0		44
5334	2005	110.0		261
5339	1991	54.1		230
5340	1991	69.1		84
5341	1991	85.0	109	209
5344	1991	1-4.0	92	239
5347	1991	4.5	289	218
5356	1991	1-4.0		239
5378	1991	124.0		233
5381	1991	63.0	598	304
5382	1991	57.2		217
5385	1991	25.0		64
5390	1991	st854.1		183
5396	1991	57.2		217
5411	1991	91.0		44
5412	1991	57.2		217
5428	1991	57.2		217
5429	1991	117.1	587	322
5434	1991	57.0		217
5441	1993	54.1		230
5442	1993	9.0		195
5451	1993	1-4.0		239
5453	1993	91.0		44
5456	1993	33.0		17
5459	1991	55.0	100	158
5460	1991	81.2		291
5462	1991	88.2		261
5477	1991	101.0		24
5486	1991	67.0	267	9
5487	1991	55.0	100	158
5488	1991	122.2		151
5490	1991	98.1		79
5492	1992	58.0		268
5494	1992	101.0		24
5496	1992	77.0		136
5503	1992	67.0		9
5504	1992	85.0		209
5511	1992	110.0		262
5515	1992	77.0		298
5517	1992	116.1		204
5522	1993	74.0		60
5524	1993	56.0		188
5527	1993	123.0		323
5529	1993	106.0		197
5530	1993	stNS554.1	288	199
5536	1993	93.4	601	316
5544	1993	76.0	617	310
5547	1993	112.2		183
5551	1991	100.0		53
5556	1991	123.0		241
5561	1991	1-4.0		239
5565	1991	st6030.1		60
5568	1992	77.0		298
5569	1992	54.1	302	230
5577	1992	103.0		265
5578	1992	123.0		323
5582	2005	18.12		190
5615	2005	33.0		17
5618	2005	99.5		318
5630	2005	98.0		24
5658	2005	55.0		158
5694	2005	stNS1033.0		79
5740	1980	55.0	100	158
5747	1980	44.0	178	176
5748	1980	55.0	100	158
5749	1987	1-2.3	372	181
5753	1987	97.0		121
5758	2005	58.0		268
5759	2005	114.2		202
5763	2005	44.0		176
5769	2005	82.1		205
5773	2005	116.3		204
5774	2005	55.0		158
5778	2005	98.1		79
5779	2005	108.0		34
5782	2005	89.0		81
5784	2005	87.0		13
5789	2005	4.0		99
5802	2005	99.5		318
5805	1990	4.5	289	218
5958	2005	56.0		188
6033	2006	87.0		13
6078	2006	stG653.1		239
6087	2006	114.2	140	202
6142	2006	st2904.1		191
6185	2006	15.1		185
6187	2006	13L.0		19
6188	2006	97.1		10
6221	2006	100.5		53
6224	2006	99.5		318
6263	2006	stNS554.0		47
6371	2006	101.0		24
6404	2006	11.0		281
6441	2006	70.0		7
6474	2006	44.0		176
6528	2006	65.2	585	185
6531	2006	91.0		44
6561	2006	82.1	591	205
6570	2007	82.1		205
6592	2007	65.2		185
6595	2007	123.0	610	323
6648	2007	41.2		17
6749	2007	54.1		230
6754	2007	101.0		24
6770	2007	11.0		281
6783	2007	65.2		185
6818	2007	41.2	579	17
6845	2007	st22.0	592	324
6902	2007	49.0		225
6927	2007	116.1		204
6930	2007	99.5		318
6983	2007	74.0		60
6989	2007	101.0		24
7048	2007	24.1	582	151
7092	1997	78.3		37
7096	1997	53.0		44
7098	1997	86.1		17
7100	1997	91.0		44
7124	1997	124.0	199	235
7132	1997	63.3	297	168
7133	1997	st11014.0	112	77
7135	1997	25.1	192	221
7136	1997	76.6	291	180
7152	1997	4.5	289	218
7158	1999	99.0		242
7160	1999	92.0	599	183
7162	1999	33.0		17
7168	1999	4.5	606	327
7185	1999	1-2.2		181
7195	1999	11.0		281
7201	1999	104.0		320
7206	1999	89.0		210
7210	1999	44.0		176
7213	1999	91.0		44
7221	1999	70.0		7
7232	1999	stNS554.0		164
7245	1999	14.4		2
7249	1999	st1815.0	590	306
7253	1999	54.1		230
7259	1999	st554.0	612	325
7280	1999	49.3		225
7838	2008	116.1		204
7942	1990	99.0	141	242
7943	1995	19.7	370	200
7944	1990	57.2	33	217
7945	1990	99.0	141	242
7946	1990	98.1	205	79
7947	1990	99.0	141	242
7948	1990	57.2	33	217
7950	1995	19.7	370	200
7951	1995	stNS90.1	206	119
7952	1995	9.0	204	195
7958	1995	80.3		7
7959	1995	4.5		184
7960	1995	70.0		7
7961	1995	19.7		200
7963	1995	58.0		268
7964	1995	19.7		200
7965	1995	110.0		321
7966	1995	stD633.0		252
7970	1995	41.2		264
7971	1995	25.0		246
7973	1995	70.0		7
7998.1	1997	81.3	183	277
7998.2	1997	st1207.2	302	230
7999	1994	74.0	120	60
8000	1995	52.1	180	24
8001	1994	100.0	119	53
8002	1994	st3765.0	108	255
8003	1995	89.0	142	78
8004	1994	9.0	204	195
8005	1994	85.0	109	209
8006	1994	st3765.0	108	255
8007	1994	89.0	142	78
8008	1994	9.0	204	195
8009	1994	stD633.0	48	252
8010	1994	stD633.0	48	252
8011	1995	22.0	175	179
8012	1995	52.1	180	24
8013	1995	58.0	176	268
8014	1995	4.5	177	184
8015	1995	4.5	177	184
8016	1995	52.1	180	24
8017	1995	st3765.0	108	255
8018	1995	4.5	177	184
8019	1995	22.0	175	179
8021	1995	4.5	177	184
8022	1995	stD633.0	48	252
8023	1995	22.0	175	179
8024	1995	97.0	203	122
8025	1995	58.0	176	268
8026	1995	70.0	10	7
8027	1995	4.5	177	184
8028	1995	22.0	175	179
8029	1995	st3765.0	108	255
8030	1995	52.1	180	24
8031	1995	4.5	177	184
8032	1995	st3765.0	108	255
8033	1995	st3765.0	108	255
8034	1995	22.0	175	179
8035	1995	52.1	180	24
8036	1995	89.0	142	78
8037	1995	49.3	190	225
8038	1995	4.5	177	184
8040	1995	89.0	142	78
8041	1995	52.1	180	24
8042	1995	89.0	142	78
8043	1995	stNS554.0	110	164
8044	1995	89.0	142	78
8045	1995	74.0	120	60
8046	1995	14.4	118	2
8047	1994	stD633.0	48	252
8048	1995	52.1	180	24
8049	1995	52.1	180	24
8050	1995	14.4	118	2
8051	1995	52.1	180	24
8052	1995	74.0	120	60
8053	1995	14.4	118	2
8054	1995	52.1	180	24
8055	1995	44.0	178	176
8056	1995	44.0	178	176
8057	1995	14.4	118	2
8058	1995	stCK249.0	113	114
8059	1995	74.0	120	60
8060	1995	stCK249.0	113	114
8062	1995	65.0	111	275
8063	1995	stCK249.0	113	114
8064	1995	14.4	118	2
8065	1995	25.0	191	246
8066	1995	14.4	118	2
8067	1995	25.0	191	246
8068	1995	stCK249.0	113	114
8069	1995	25.0	191	246
8070	1995	14.4	118	2
8071	1995	14.4	118	2
8073	1995	85.0	109	209
8074	1995	stCK249.0	113	114
8075	1995	25.0	191	246
8076	1995	14.4	118	2
8077	1995	14.4	118	2
8078	1995	65.0	111	275
8079	1995	81.0	117	243
8080	1995	14.4	118	2
8081	1995	stCK249.0	113	114
8082	1995	14.4	118	2
8083	1995	stCK249.0	113	114
8084	1995	stCK249.0	113	114
8085	1995	14.4	118	2
8086	1996	25.1	192	221
8087	1996	42.0	80	84
8089	1996	80.3	10	7
8090	1996	25.1	192	221
8091	1996	42.0	80	84
8092	1996	97.1	216	10
8093	1996	42.0	80	84
8094	1996	44.0	178	176
8095	1996	85.0	109	209
8096	1996	97.1	216	10
8097	1996	90.4b	184	124
8098	1996	90.4b	184	124
8099	1996	74.0	120	60
8100	1996	74.0	120	60
8101	1996	90.4b	184	124
8102	1996	44.0	178	176
8103	1996	44.0	178	176
8104	1996	stCK401.0	116	269
8105	1996	42.0	80	84
8106	1996	60.3	193	259
8107	1996	78.3	181	37
8108	1996	78.3	181	37
8109	1996	100.0	119	53
8110	1996	78.3	181	37
8111	1996	101.0	182	24
8112	1996	60.3	193	259
8113	1996	114.2	189	216
8114	1996	100.0	119	53
8115	1996	78.3	181	37
8116	1996	78.3	181	37
8117	1996	110.0	179	261
8118	1996	78.3	181	37
8120	1996	78.3	181	37
8121	1996	78.3	181	37
8122	1994	st3765.0	108	255
8123	1994	74.0	120	60
8124	1994	stD633.0	48	252
8125	1994	stD633.0	48	252
8126	1994	56.0	115	188
8127	1994	74.0	120	60
8128	1994	st3765.0	108	255
8129	1994	100.0	119	53
8130	1994	st3765.0	108	255
8131	1994	74.0	120	60
8132	1994	stD633.0	48	252
8133	1994	100.0	119	53
8139	1995	22.0	202	218
8140	1995	58.0	176	268
8141	1995	22.0	175	179
8142	1995	22.0	175	179
8143	1995	58.0	176	268
8144	1995	70.0	10	7
8145	1995	22.0	175	179
8146	1995	89.0	142	78
10000	1997	58.0	176	268
10001	1997	65.0	111	275
10002	1997	41.2	296	264
10003	1997	52.1	180	24
10004	1997	110.0	179	261
10005	1997	stNS554.0	110	164
10006	1997	14.4	118	2
10009	1987	98.0	10	7
10015	1987	97.0	197	121
