# Supplementary material for: Extensive Diversity of Streptococcus pyogenes in a Remote Human Population Reflects Global-Scale Transmission Rather than Localised Diversification
Source: PLoS One. 2013 Sep 16;8(9):e73851. doi: 10.1371/journal.pone.0073851 (PMC3774777; doi:10.1371/journal.pone.0073851)
Supplement: Table S3 — MLST and/or Minim typing data, together with geographic information, used to generate Fig 1 . (XLS) [file pone.0073851.s003.xls]

## Sheet: C. Data for doeBURST analyses
ID	NS	Country	Zone	ST	CC	DLV	emmST	subtype
	6	Minim	Tropical	325	610	151	123	123.0
	8	Minim	Tropical	109	109	109	85	85.0
	9	Minim	Tropical	36	36	36	12	12.0
	46	Minim	Tropical	587	587	587	117	117.1
	52	Minim	Tropical	292	224	224	st854	st854.1
	56	Minim	Tropical	115	115	115	56	56.0
	66	Minim	Tropical	290	290	290	81	81.2
	103	Minim	Tropical	115	115	115	56	56.0
	124	Minim	Tropical	205	340	407	98	98.1
	185	Minim	Tropical	36	36	36	12	12.0
	199	Minim	Tropical	497	497	497	112	112.3
	227	Minim	Tropical	191	191	191	25	25.0
	228	Minim	Tropical	141	141	141	99	99.0
	260	Minim	Tropical	630	28	28	1	1.0
	345	Minim	Tropical	10	10	407	70	70.0
	514	Minim	Tropical	331	331	407	73	73.0
	622	Minim	Tropical	118	118	407	14	14.4
	678	Minim	Tropical	39	39	39	4	4.0
	704	Minim	Tropical	39	39	39	4	4.0
	799	Minim	Tropical	179	515	515	110	110.0
	880	Minim	Tropical	36	36	36	12	12.0
	983	Minim	Tropical	304	3	407	108	108.0
	1043	Minim	Tropical	116	116	116	stCK401	stCK401.0
	1095	Minim	Tropical	39	39	39	4	4.0
	1099	Minim	Tropical	182	182	182	101	101.0
	1115	Minim	Tropical	191	191	191	25	25.0
	1127	Minim	Tropical	141	141	141	99	99.0
	1134	Minim	Tropical	348	348	203	57	57.0
	1185	Minim	Tropical	10	10	407	80	80.2
	1196	Minim	Tropical	193	193	193	60	60.6
	1253	Minim	Tropical	332	120	407	st6030	st6030.1
	1334	Minim	Tropical	119	496	407	100	100.0
	1335	Minim	Tropical	610	610	151	123	123.0
	1353	Minim	Tropical	206	206	203	stNS90	stNS90.1
	1425	Minim	Tropical	286	286	60	13L	13L.0
	1432	Minim	Tropical	10	10	407	80	80.3
	1438	Minim	Tropical	130	130	130	71	71.2
	1490	Minim	Tropical	182	182	182	101	101.0
	1511	Minim	Tropical	297	297	297	63	63.3
	1516	Minim	Tropical	141	141	141	99	99.0
	1641	Minim	Tropical	11	3	407	53	53.0
	1650	Minim	Tropical	4	3	407	86	86.1
	1695	Minim	Tropical	179	515	515	110	110.0
	1737	Minim	Tropical	11	3	407	53	53.0
	1827	Minim	Tropical	4	3	407	86	86.1
	1833	Minim	Tropical	46	46	46	22	22.0
	1921	Minim	Tropical	594	594	143	st809	st809.0
	1922	Minim	Tropical	3	3	407	33	33.0
	1923	Minim	Tropical	182	182	182	101	101.0
	1927	Minim	Tropical	115	115	115	56	56.0
	1931	Minim	Tropical	39	39	39	4	4.0
	1932	Minim	Tropical	175	175	407	22	22.0
	1936	Minim	Tropical	46	46	46	22	22.0
	1939	Minim	Tropical	46	46	46	22	22.0
	1944	Minim	Tropical	535	535	535	18	18.12
	1947	Minim	Tropical	610	610	151	123	123.0
	1951	Minim	Tropical	418	298	60	90	90.2
	1959	Minim	Tropical	120	120	407	74	74.0
	1963	Minim	Tropical	109	109	109	85	85.0
	1971	Minim	Tropical	227	227	227	116	116.1
	1980	Minim	Tropical	572	166	166	77	77.0
	1981	Minim	Tropical	630	28	28	1	1.0
	1984	Minim	Tropical	26	26	26	82	82.0
	1990	Minim	Tropical	599	599	599	92	92.0
	1992	Minim	Tropical	109	109	109	85	85.0
	1993	Minim	Tropical	130	130	130	71	71.2
	1996	Minim	Tropical	46	46	46	22	22.0
	1999	Minim	Tropical	590	230	230	75	75.3
	2000	Minim	Tropical	63	63	63	77	77.0
	2003	Minim	Tropical	175	175	407	22	22.0
	2020	Minim	Tropical	119	496	407	100	100.0
	2023	Minim	Tropical	46	46	46	22	22.0
	2057	Minim	Tropical	612	612	612	st3757	st3757.0
	2210	Minim	Tropical	535	535	535	18	18.12
	2257	Minim	Tropical	380	380	356	89	89.0
	2266	Minim	Tropical	535	535	535	18	18.12
	2482	Minim	Tropical	48	48	48	stD633	stD633.0
	2563	Minim	Tropical	302	3	407	54	54.1
	2581	Minim	Tropical	80	80	546	42	42.0
	2660	Minim	Tropical	10	10	407	70	70.0
	2663	Minim	Tropical	363	363	363	53	53.0
	2664	Minim	Tropical	380	380	356	89	89.0
	2665	Minim	Tropical	179	515	515	110	110.0
	2671	Minim	Tropical	287	287	349	102	102.0
	2672	Minim	Tropical	176	176	407	58	58.0
	2678	Minim	Tropical	612	612	612	st3757	st3757.0
	2679	Minim	Tropical	120	120	407	74	74.0
	2686	Minim	Tropical	216	216	407	97	97.1
	2692	Minim	Tropical	547	547	404	11	11.0
	2752	Minim	Tropical	48	48	48	stD633	stD633.0
	2811	Minim	Tropical	204	75	75	9	9.0
	2845	Minim	Tropical	120	120	407	74	74.0
	2895	Minim	Tropical	588	166	166	77	77.0
	2903	Minim	Tropical	178	178	178	44	44.0
	2978	Minim	Tropical	72	151	151	105	105.0
	3003	Minim	Tropical	48	48	48	stD633	stD633.0
	3026	Minim	Tropical	80	80	546	42	42.0
	3105	Minim	Tropical	12	3	407	91	91.1
	3125	Minim	Tropical	140	140	140	114	114.2
	3187	Minim	Tropical	544	544	544	124	124.0
	3191	Minim	Tropical	178	178	178	44	44.0
	3257	Minim	Tropical	178	178	178	44	44.0
	3279	Minim	Tropical	140	140	140	114	114.2
	3312	Minim	Tropical	12	3	407	91	91.0
	3323	Minim	Tropical	608	608	407	81	81.2
	3326	Minim	Tropical	120	120	407	74	74.0
	3335	Minim	Tropical	268	268	32	39	39.1
	3372	Minim	Tropical	182	182	182	98	98.0
	3473	Minim	Tropical	26	26	26	82	82.0
	3621	Minim	Tropical	304	3	407	108	108.0
	3626	Minim	Tropical	608	608	407	81	81.2
	3686	Minim	Tropical	227	227	227	116	116.1
	3709	Minim	Tropical	3	3	407	33	33.0
	3711	Minim	Tropical	616	616	616	19	19.4
	3726	Minim	Tropical	192	192	230	25	25.1
	3784	Minim	Tropical	46	46	46	22	22.0
	3785	Minim	Tropical	36	36	36	12	12.0
	3786	Minim	Tropical	611	327	327	103	103.0
	3787	Minim	Tropical	182	182	182	98	98.0
	3797	Minim	Tropical	46	46	46	22	22.0
	3799	Minim	Tropical	179	515	515	110	110.0
	3812	Minim	Tropical	140	140	140	114	114.2
	3844	Minim	Tropical	192	192	230	25	25.1
	3853	Minim	Tropical	140	140	140	114	114.2
	3856	Minim	Tropical	227	227	227	116	116.1
	3861	Minim	Tropical	588	166	166	77	77.0
	3867	Minim	Tropical	46	46	46	22	22.0
	3868	Minim	Tropical	46	46	46	22	22.0
	3869	Minim	Tropical	549	549	549	58	58.8
	3870	Minim	Tropical	609	609	609	75	75.1
	3873	Minim	Tropical	46	46	46	22	22.0
	3876	Minim	Tropical	46	46	46	22	22.0
	3877	Minim	Tropical	46	46	46	22	22.0
	3929	Minim	Tropical	46	46	46	22	22.0
	3933	Minim	Tropical	46	46	46	22	22.0
	3943	Minim	Tropical	46	46	46	22	22.0
	3977	Minim	Tropical	46	46	46	22	22.0
	3982	Minim	Tropical	182	182	182	98	98.0
	3983	Minim	Tropical	205	340	407	stNS1033	stNS1033.0
	4002	Minim	Tropical	611	327	327	103	103.0
	4064	Minim	Tropical	586	166	166	st2904	st2904.1
	4079	Minim	Tropical	12	3	407	91	91.0
	4080	Minim	Tropical	119	496	407	100	100.0
	4088	Minim	Tropical	185	349	349	stNS554	stNS554.0
	4120	Minim	Tropical	36	36	36	12	12.0
	4147	Minim	Tropical	176	176	407	58	58.0
	4149	Minim	Tropical	181	181	181	78	78.3
	4150	Minim	Tropical	46	46	46	22	22.0
	4155	Minim	Tropical	130	130	130	71	71.0
	4157	Minim	Tropical	3	3	407	33	33.0
	4172	Minim	Tropical	216	216	407	97	97.1
	4180	Minim	Tropical	547	547	404	11	11.0
	4187	Minim	Tropical	179	515	515	110	110.0
	4198	Minim	Tropical	593	593	593	99	99.5
	4250	Minim	Tropical	608	608	407	81	81.2
	4257	Minim	Tropical	46	46	46	22	22.0
	4275	Minim	Tropical	46	46	46	22	22.0
	4281	Minim	Tropical	46	46	46	22	22.0
	4328	Minim	Tropical	3	3	407	33	33.0
	4337	Minim	Tropical	140	140	140	114	114.2
	4357	Minim	Tropical	115	115	115	56	56.0
	4368	Minim	Tropical	80	80	546	42	42.0
	4372	Minim	Tropical	602	602	602	8	8.0
	4377	Minim	Tropical	118	118	407	14	14.4
	4378	Minim	Tropical	118	118	407	14	14.4
	4391	Minim	Tropical	588	166	166	77	77.0
	4425	Minim	Tropical	10	10	407	70	70.0
	4428	Minim	Tropical	182	182	182	101	101.0
	4515	Minim	Tropical	630	28	28	1	1.0
	4517	Minim	Tropical	11	3	407	53	53.0
	4518	Minim	Tropical	36	36	36	12	12.1
	4583	Minim	Tropical	72	151	151	105	105.0
	4608	Minim	Tropical	12	3	407	91	91.1
	4618	Minim	Tropical	291	291	291	76	76.6
	4625	Minim	Tropical	119	496	407	100	100.5
	4633	Minim	Tropical	610	610	151	123	123.0
	4643	Minim	Tropical	630	28	28	1	1.0
	4696	Minim	Tropical	12	3	407	91	91.0
	4697	Minim	Tropical	630	28	28	1	1.0
	4701	Minim	Tropical	178	178	178	44	44.0
	4709	Minim	Tropical	286	286	60	76	76.6
	4729	Minim	Tropical	100	100	100	55	55.0
	4731	Minim	Tropical	12	3	407	91	91.1
	4732	Minim	Tropical	130	130	130	71	71.0
	4735	Minim	Tropical	181	181	181	78	78.3
	4736	Minim	Tropical	80	80	546	42	42.0
	4745	Minim	Tropical	185	349	349	stNS554	stNS554.0
	4766	Minim	Tropical	586	166	166	st2904	st2904.1
	4788	Minim	Tropical	182	182	182	101	101.0
	4797	Minim	Tropical	119	496	407	100	100.0
	4800	Minim	Tropical	216	216	407	97	97.1
	4802	Minim	Tropical	286	286	60	13L	13L.0
	4804	Minim	Tropical	608	608	407	81	81.2
	4808	Minim	Tropical	100	100	100	55	55.0
	4810	Minim	Tropical	629	629	121	15	15.1
	4846	Minim	Tropical	547	547	404	11	11.0
	4883	Minim	Tropical	611	327	327	103	103.0
	4947	Minim	Tropical	547	547	404	11	11.0
	4948	Minim	Tropical	118	118	407	14	14.4
	4972	Minim	Tropical	100	100	100	55	55.0
	4973	Minim	Tropical	100	100	100	55	55.0
	4979	Minim	Tropical	10	10	407	70	70.0
	4984	Minim	Tropical	544	544	544	124	124.0
	4988	Minim	Tropical	100	100	100	55	55.0
	4989	Minim	Tropical	100	100	100	55	55.0
	4990	Minim	Tropical	100	100	100	55	55.0
	4991	Minim	Tropical	80	80	546	42	42.0
	4992	Minim	Tropical	549	549	549	58	58.8
	5025	Minim	Tropical	72	151	151	105	105.0
	5055	Minim	Tropical	100	100	100	55	55.0
	5057	Minim	Tropical	140	140	140	114	114.2
	5136	Minim	Tropical	62	62	62	87	87.0
	5166	Minim	Tropical	610	610	151	123	123.0
	5187	Minim	Tropical	192	192	230	25	25.1
	5214	Minim	Tropical	302	3	407	54	54.1
	5243	Minim	Tropical	11	3	407	53	53.0
	5334	Minim	Tropical	179	515	515	110	110.0
	5339	Minim	Tropical	302	3	407	54	54.1
	5340	Minim	Tropical	546	546	546	65/69	69.1
	5356	Minim	Tropical	92	92	28	1-4	1-4.0
	5378	Minim	Tropical	544	544	544	124	124.0
	5382	Minim	Tropical	33	33	33	57	57.2
	5385	Minim	Tropical	600	600	600	25	25.0
	5390	Minim	Tropical	292	224	224	st854	st854.1
	5396	Minim	Tropical	33	33	33	57	57.2
	5411	Minim	Tropical	12	3	407	91	91.0
	5412	Minim	Tropical	33	33	33	57	57.2
	5428	Minim	Tropical	33	33	33	57	57.2
	5434	Minim	Tropical	33	33	33	57	57.0
	5435	Minim	Tropical	33	33	33	57	57.2
	5441	Minim	Tropical	302	3	407	54	54.1
	5442	Minim	Tropical	204	75	75	9	9.0
	5451	Minim	Tropical	92	92	28	1-4	1-4.0
	5453	Minim	Tropical	12	3	407	91	91.0
	5456	Minim	Tropical	3	3	407	33	33.0
	5460	Minim	Tropical	290	290	290	81	81.2
	5462	Minim	Tropical	397	397	515	88	88.2
	5477	Minim	Tropical	182	182	182	101	101.0
	5488	Minim	Tropical	342	342	342	122	122.2
	5490	Minim	Tropical	205	340	407	98	98.1
	5492	Minim	Tropical	176	176	407	58	58.0
	5494	Minim	Tropical	182	182	182	101	101.0
	5496	Minim	Tropical	510	510	510	77	77.0
	5503	Minim	Tropical	267	267	267	67	67.0
	5504	Minim	Tropical	109	109	109	85	85.0
	5511	Minim	Tropical	628	515	515	110	110.0
	5515	Minim	Tropical	572	166	166	77	77.0
	5517	Minim	Tropical	227	227	227	116	116.1
	5522	Minim	Tropical	120	120	407	74	74.0
	5524	Minim	Tropical	115	115	115	56	56.0
	5527	Minim	Tropical	610	610	151	123	123.0
	5529	Minim	Tropical	338	338	338	106	106.0
	5547	Minim	Tropical	497	497	497	112	112.2
	5551	Minim	Tropical	119	496	407	100	100.0
	5556	Minim	Tropical	325	610	151	123	123.0
	5561	Minim	Tropical	92	92	28	1-4	1-4.0
	5565	Minim	Tropical	332	120	407	st6030	st6030.1
	5568	Minim	Tropical	572	166	166	77	77.0
	5577	Minim	Tropical	327	327	327	103	103.0
	5578	Minim	Tropical	610	610	151	123	123.0
	5582	Minim	Tropical	535	535	535	18	18.12
	5615	Minim	Tropical	3	3	407	33	33.0
	5618	Minim	Tropical	593	593	593	99	99.5
	5630	Minim	Tropical	182	182	182	98	98.0
	5658	Minim	Tropical	100	100	100	55	55.0
	5694	Minim	Tropical	205	340	407	stNS1033	stNS1033.0
	5753	Minim	Tropical	197	197	203	97	97.0
	5758	Minim	Tropical	176	176	407	58	58.0
	5759	Minim	Tropical	140	140	140	114	114.2
	5763	Minim	Tropical	178	178	178	44	44.0
	5769	Minim	Tropical	591	591	109	82	82.1
	5773	Minim	Tropical	227	227	227	116	116.3
	5774	Minim	Tropical	100	100	100	55	55.0
	5778	Minim	Tropical	205	340	407	98	98.1
	5779	Minim	Tropical	304	3	407	108	108.0
	5782	Minim	Tropical	101	407	407	89	89.0
	5784	Minim	Tropical	62	62	62	87	87.0
	5789	Minim	Tropical	39	39	39	4	4.0
	5802	Minim	Tropical	593	593	593	99	99.5
	5958	Minim	Tropical	115	115	115	56	56.0
	6033	Minim	Tropical	62	62	62	87	87.0
	6078	Minim	Tropical	92	92	28	stG653	stG653.1
	6142	Minim	Tropical	166	166	166	st2904	st2904.1
	6185	Minim	Tropical	629	629	121	15	15.1
	6187	Minim	Tropical	286	286	60	13L	13L.0
	6188	Minim	Tropical	216	216	407	97	97.1
	6221	Minim	Tropical	119	496	407	100	100.5
	6224	Minim	Tropical	593	593	593	99	99.5
	6263	Minim	Tropical	185	349	349	stNS554	stNS554.0
	6371	Minim	Tropical	182	182	182	101	101.0
	6404	Minim	Tropical	547	547	404	11	11.0
	6441	Minim	Tropical	10	10	407	70	70.0
	6474	Minim	Tropical	178	178	178	44	44.0
	6531	Minim	Tropical	12	3	407	91	91.0
	6570	Minim	Tropical	591	591	109	82	82.1
	6592	Minim	Tropical	585	585	585	65/69	65.2
	6648	Minim	Tropical	579	3	407	41	41.2
	6749	Minim	Tropical	302	3	407	54	54.1
	6754	Minim	Tropical	182	182	182	101	101.0
	6770	Minim	Tropical	547	547	404	11	11.0
	6783	Minim	Tropical	585	585	585	65/69	65.2
	6902	Minim	Tropical	190	30	30	49	49.0
	6927	Minim	Tropical	227	227	227	116	116.1
	6930	Minim	Tropical	593	593	593	99	99.5
	6983	Minim	Tropical	120	120	407	74	74.0
	6989	Minim	Tropical	182	182	182	101	101.0
	7092	Minim	Tropical	181	181	181	78	78.3
	7096	Minim	Tropical	11	3	407	53	53.0
	7098	Minim	Tropical	4	3	407	86	86.1
	7100	Minim	Tropical	12	3	407	91	91.0
	7158	Minim	Tropical	141	141	141	99	99.0
	7162	Minim	Tropical	3	3	407	33	33.0
	7185	Minim	Tropical	372	28	28	1-2	1-2.2
	7195	Minim	Tropical	547	547	404	11	11.0
	7201	Minim	Tropical	597	597	597	104	104.0
	7206	Minim	Tropical	380	380	356	89	89.0
	7210	Minim	Tropical	178	178	178	44	44.0
	7213	Minim	Tropical	12	3	407	91	91.0
	7221	Minim	Tropical	10	10	407	70	70.0
	7232	Minim	Tropical	110	110	544	stNS554	stNS554.0
	7245	Minim	Tropical	118	118	407	14	14.4
	7253	Minim	Tropical	302	3	407	54	54.1
	7280	Minim	Tropical	190	30	30	49	49.3
	7838	Minim	Tropical	227	227	227	116	116.1
	7958	Minim	Tropical	10	10	407	80	80.3
	7959	Minim	Tropical	177	177	303	4	4.5
	7960	Minim	Tropical	10	10	407	70	70.0
	7961	Minim	Tropical	370	370	370	19	19.7
	7963	Minim	Tropical	176	176	407	58	58.0
	7964	Minim	Tropical	370	370	370	19	19.7
	7965	Minim	Tropical	596	515	515	110	110.0
	7966	Minim	Tropical	48	48	48	stD633	stD633.0
	7970	Minim	Tropical	296	296	296	41	41.2
	7971	Minim	Tropical	191	191	191	25	25.0
	7973	Minim	Tropical	10	10	407	70	70.0
1		USA	Temperate	28	28	28	1
2		USA	Temperate	28	28	28	1
3		USA	Temperate	28	28	28	1
4		USA	Temperate	28	28	28	1
5		USA	Temperate	28	28	28	1
6		USA	Temperate	28	28	28	1
7		USA	Temperate	28	28	28	1	1.0
8		USA	Temperate	28	28	28	1
9		USA	Temperate	28	28	28	1
10		USA	Temperate	28	28	28	1
11		USA	Temperate	28	28	28	1	1.0
12		USA	Temperate	28	28	28	1
13		USA	Temperate	28	28	28	1
14		India	Tropical	28	28	28	1
15		USA	Temperate	28	28	28	1	1.0
16		Chile	Temperate	28	28	28	1
17		New Zealand	Temperate	91	91	91	1-4
18		NT	Tropical	92	92	28	1-4	1-4.0
19		NT	Tropical	92	92	28	1-4	1-4.0
20	5745	NT	Tropical	94	28	28	1-2	1-2.3
21		New Zealand	Temperate	93	28	28	1-2
22		New Zealand	Temperate	93	28	28	1-2
23		New Zealand	Temperate	93	28	28	1-2
24		USA	Temperate	55	55	55	2
25		USA	Temperate	55	55	55	2
26		USA	Temperate	55	55	55	2
27		USA	Temperate	55	55	55	2
28		USA	Temperate	55	55	55	2
29		USA	Temperate	55	55	55	2
30		USA	Temperate	55	55	55	2
31		USA	Temperate	15	15	407	3
32		USA	Temperate	15	15	407	3
33		USA	Temperate	15	15	407	3
34		USA	Temperate	15	15	407	3
35		USA	Temperate	15	15	407	3
36		USA	Temperate	15	15	407	3
37		USA	Temperate	15	15	407	3
38		USA	Temperate	18	15	407	3
39		USA	Temperate	15	15	407	3
40		USA	Temperate	15	15	407	3
41		USA	Temperate	15	15	407	3
42		USA	Temperate	15	15	407	3
43		USA	Temperate	15	15	407	3
44		USA	Temperate	15	15	407	3
45		USA	Temperate	15	15	407	3
46		USA	Temperate	15	15	407	3
47		USA	Temperate	15	15	407	3
48		USA	Temperate	16	15	407	3
49		USA	Temperate	38	39	39	4
50		unknown	Unknown	38	39	39	4
51		USA	Temperate	39	39	39	4
52		USA	Temperate	39	39	39	4
53		USA	Temperate	39	39	39	4
54		USA	Temperate	40	40	39	4
55		USA	Temperate	39	39	39	4
56		USA	Temperate	39	39	39	4
57		USA	Temperate	39	39	39	4
58		USA	Temperate	38	39	39	4
59		USA	Temperate	39	39	39	4
60		USA	Temperate	99	99	99	5
61		USA	Temperate	99	99	99	5
62		USA	Temperate	99	99	99	5
63		USA	Temperate	99	99	99	5
64		USA	Temperate	99	99	99	5
65		USA	Temperate	99	99	99	5
66		USA	Temperate	99	99	99	5
67		USA	Temperate	37	382	382	6
68		USA	Temperate	37	382	382	6
69		Egypt	Temperate	37	382	382	6
70		USA	Temperate	37	382	382	6
71		USA	Temperate	37	382	382	6
72		USA	Temperate	37	382	382	6
73		Czech Republic	Temperate	59	59	59	8
74		USA	Temperate	75	75	75	9
75		USA	Temperate	73	75	75	9
76		USA	Temperate	74	75	75	9
77		USA	Temperate	22	404	404	11
78		USA	Temperate	20	404	404	11
79		USA	Temperate	20	404	404	11
80		USA	Temperate	20	404	404	11
81		USA	Temperate	20	404	404	11
82		USA	Temperate	21	404	404	11
83		Trinidad	Tropical	23	404	404	11
84		USA	Temperate	36	36	36	12
85		USA	Temperate	36	36	36	12
86		USA	Temperate	36	36	36	12
87		USA	Temperate	36	36	36	12
88		USA	Temperate	36	36	36	12
89		Trinidad	Tropical	36	36	36	12
90		USA	Temperate	89	89	407	94
91		USA	Temperate	89	89	407	94
92		USA	Temperate	85	84	84	14
93		USA	Temperate	83	83	83	17
94		USA	Temperate	42	42	42	18
95		USA	Temperate	42	42	42	18
96		USA	Temperate	42	42	42	18
97		USA	Temperate	42	42	42	18
98		USA	Temperate	42	42	42	18
99		USA	Temperate	42	42	42	18
100		USA	Temperate	42	42	42	18
101		USA	Temperate	41	42	42	18
102		USA	Temperate	69	65	65	19
103		USA	Temperate	65	65	65	19
104		USA	Temperate	65	65	65	19
105		USA	Temperate	69	65	65	19
106		USA	Temperate	46	46	46	22
107		USA	Temperate	46	46	46	22
108		USA	Temperate	46	46	46	22
109		United Kingdom	Temperate	45	46	46	22
110		USA	Temperate	66	65	65	24
111		USA	Temperate	70	65	65	24
112		USA	Temperate	54	54	54	25	25.0
113		USA	Temperate	67	67	65	26
114		USA	Temperate	52	52	52	28
115		USA	Temperate	52	52	52	28
116		USA	Temperate	52	52	52	28
117		USA	Temperate	52	52	52	28
118		USA	Temperate	52	52	52	28
119		Egypt	Temperate	65	65	65	29
120		USA	Temperate	65	65	65	29
121		USA	Temperate	1	1	1	32
122		USA	Temperate	3	3	407	33
123		USA	Temperate	3	3	407	33
124		Czech Republic	Temperate	3	3	407	33
125		USA	Temperate	3	3	407	33
126		USA	Temperate	3	3	407	33
127		USA	Temperate	64	64	64	34
128		former Yugoslavia	Temperate	47	47	47	36
129		USA	Temperate	32	32	32	39
130		USA	Temperate	80	80	546	42
131		USA	Temperate	4	3	407	43
132		USA	Temperate	30	30	30	49
133		USA	Temperate	29	623	30	49
134		USA	Temperate	34	34	30	49
135		USA	Temperate	29	623	30	49
136		USA	Temperate	2	2	2	50/62
137		USA	Temperate	84	84	84	51
138		Trinidad	Tropical	43	43	407	52
139		Trinidad	Tropical	11	3	407	53
140		USA	Temperate	11	3	407	53
141		USA	Temperate	11	3	407	53
142		Trinidad	Tropical	100	100	100	55
143		Trinidad	Tropical	33	33	33	57
144		Czech Republic	Temperate	19	176	407	58
145		USA	Temperate	53	53	53	60
146		USA	Temperate	2	2	2	50/62
147		USA	Temperate	2	2	2	50/62
148		unknown	Unknown	88	88	88	63
149		USA	Temperate	44	44	44	66
150		USA	Temperate	44	44	44	66
151		USA	Temperate	61	61	60	67
152		USA	Temperate	86	86	86	68	68.4
153		Japan	Temperate	24	24	24	70
154		USA	Temperate	7	7	407	73
155		USA	Temperate	49	49	150	75
156		USA	Temperate	49	49	150	75
157		USA	Temperate	49	49	150	75
158		USA	Temperate	49	49	150	75
159		USA	Temperate	50	50	50	76
160		USA	Temperate	51	51	50	76
161		USA	Temperate	35	166	166	77
162		USA	Temperate	63	63	63	77
163		USA	Temperate	63	63	63	77
164		USA	Temperate	63	63	63	77
165		Trinidad	Tropical	76	407	407	78
166		USA	Temperate	79	407	407	78
167		USA	Temperate	8	9	407	80
168		Czech Republic	Temperate	57	57	57	81
169		USA	Temperate	81	81	81	38/40
170		USA	Temperate	31	31	178	44
171		Trinidad	Tropical	25	25	26	44
172		USA	Temperate	31	31	178	44
173		USA	Temperate	25	25	26	44
174		USA	Temperate	26	26	26	82
175		USA	Temperate	5	340	407	83
176		Czech Republic	Temperate	5	340	407	83
177		Trinidad	Tropical	58	58	150	84
178		unknown	Unknown	58	58	150	84
179		Trinidad	Tropical	9	9	407	86
180		USA	Temperate	62	62	62	87
181		Trinidad	Tropical	90	90	515	88
182		USA	Temperate	78	407	407	89
183		USA	Temperate	77	407	407	89
184		USA	Temperate	77	407	407	89
185		USA	Temperate	77	407	407	89	89.0
186		USA	Temperate	77	407	407	89
187		Kuwait	Temperate	56	56	56	90
188		Trinidad	Tropical	13	13	407	91
189		USA	Temperate	12	3	407	91
190		USA	Temperate	82	312	82	92
191		USA	Temperate	82	312	82	92
192		Trinidad	Tropical	17	180	407	93
193		Egypt	Temperate	10	10	407	93
194		USA	Temperate	65	65	65	30	30.12
195		USA	Temperate	68	65	65	30
196		USA	Temperate	60	60	60	102	102.1
197		USA	Temperate	60	60	60	102	102.1
198		Czech Republic	Temperate	6	6	407	116	116.1
199		USA	Temperate	97	174	624	119
200		USA	Temperate	72	151	151	105
201		USA	Temperate	27	27	599	110
202		Japan	Temperate	98	496	407	111
203		USA	Temperate	14	14	407	95
204		USA	Temperate	14	14	407	95
205		Ethiopia	Tropical	95	184	184	66	66.1
206		USA	Temperate	87	87	87	96
207		USA	Temperate	87	87	87	96
208		Egypt	Temperate	71	536	151	stD432
209		Trinidad	Tropical	9	9	407	97	97.1
210		Trinidad	Tropical	96	96	407	stD631
211		Trinidad	Tropical	48	48	48	stD633
212		Trinidad	Tropical	11	3	407	101
213		Brazil	Tropical	28	28	28	1
214		Brazil	Tropical	106	28	28	1-2	1-2.1
215		unknown	Unknown	28	28	28	1
216		USA	Temperate	28	28	28	1
217		Chile	Temperate	107	28	28	1-2	1-2.1
218		Ethiopia	Tropical	104	104	104	st1969
219		Brazil	Tropical	36	36	36	12
220		USA	Temperate	36	36	36	12
221		unknown	Unknown	36	36	36	12
222		Brazil	Tropical	62	62	62	87
223		Malaysia	Tropical	102	102	102	87
224		United Kingdom	Temperate	62	62	62	87
225		Brazil	Tropical	105	105	105	4
226		unknown	Unknown	38	39	39	4
227		Brazil	Tropical	5	340	407	83
228		United Kingdom	Temperate	103	340	407	83
229		Italy	Temperate	36	36	36	12
230		Italy	Temperate	52	52	52	28
231		Italy	Temperate	101	407	407	89
232		Japan	Temperate	405	405	405	104
236	7999	NT	Tropical	120	120	407	74	74.0
237	8002	NT	Tropical	108	108	108	st3765	st3765.0
238	8026	NT	Tropical	10	10	407	70	70.0
239	8027	NT	Tropical	177	177	303	4	4.5
240	8028	NT	Tropical	175	175	407	22	22.0
241	8003	NT	Tropical	142	407	407	89	89.0
242	8029	NT	Tropical	108	108	108	st3765	st3765.0
243	8030	NT	Tropical	180	180	407	52	52.1
244	8031	NT	Tropical	177	177	303	4	4.5
245	8032	NT	Tropical	108	108	108	st3765	st3765.0
246	8033	NT	Tropical	108	108	108	st3765	st3765.0
247	8034	NT	Tropical	175	175	407	22	22.0
248	8004	NT	Tropical	204	75	75	9	9.0
249	8035	NT	Tropical	180	180	407	52	52.1
250	8036	NT	Tropical	142	407	407	89	89.0
251	8037	NT	Tropical	190	30	30	49	49.3
252	8038	NT	Tropical	177	177	303	4	4.5
253	8146	NT	Tropical	142	407	407	89	89.0
254	8040	NT	Tropical	142	407	407	89	89.0
255	8041	NT	Tropical	180	180	407	52	52.1
256	8042	NT	Tropical	142	407	407	89	89.0
257	8043	NT	Tropical	110	110	544	stNS554	stNS554.0
258	8005	NT	Tropical	109	109	109	85	85.0
259	8044	NT	Tropical	142	407	407	89	89.0
260	8045	NT	Tropical	120	120	407	74	74.0
261	8046	NT	Tropical	118	118	407	14	14.4
262	8047	NT	Tropical	48	48	48	stD633	stD633.0
263	8048	NT	Tropical	180	180	407	52	52.1
264	8006	NT	Tropical	108	108	108	st3765	st3765.0
265	8049	NT	Tropical	180	180	407	52	52.1
266	8050	NT	Tropical	118	118	407	14	14.4
267	8051	NT	Tropical	180	180	407	52	52.1
268	8052	NT	Tropical	120	120	407	74	74.0
269	8053	NT	Tropical	118	118	407	14	14.4
270	8054	NT	Tropical	180	180	407	52	52.1
271	8007	NT	Tropical	142	407	407	89	89.0
272	8055	NT	Tropical	178	178	178	44	44.0
273	8056	NT	Tropical	178	178	178	44	44.0
274	8057	NT	Tropical	118	118	407	14	14.4
275	8058	NT	Tropical	113	113	53	stCK249	stCK249.0
276	8059	NT	Tropical	120	120	407	74	74.0
277	8060	NT	Tropical	113	113	53	stCK249	stCK249.0
278	8062	NT	Tropical	111	127	127	65/69	65.0
279	8063	NT	Tropical	113	113	53	stCK249	stCK249.0
280	8064	NT	Tropical	118	118	407	14	14.4
281	8008	NT	Tropical	204	75	75	9	9.0
282	8065	NT	Tropical	191	191	191	25	25.0
283	8066	NT	Tropical	118	118	407	14	14.4
284	8067	NT	Tropical	191	191	191	25	25.0
285	8068	NT	Tropical	113	113	53	stCK249	stCK249.0
286	8069	NT	Tropical	191	191	191	25	25.0
287	8070	NT	Tropical	118	118	407	14	14.4
288	8071	NT	Tropical	118	118	407	14	14.4
289	8009	NT	Tropical	48	48	48	stD633	stD633.0
290	8073	NT	Tropical	109	109	109	85	85.0
291	8074	NT	Tropical	113	113	53	stCK249	stCK249.0
292	8075	NT	Tropical	191	191	191	25	25.0
293	8000	NT	Tropical	180	180	407	52	52.1
294	8076	NT	Tropical	118	118	407	14	14.4
295	8077	NT	Tropical	118	118	407	14	14.4
296	8078	NT	Tropical	111	127	127	65/69	65.0
297	8079	NT	Tropical	117	624	624	81	81.0
298	8080	NT	Tropical	118	118	407	14	14.4
299	8081	NT	Tropical	113	113	53	stCK249	stCK249.0
300	8082	NT	Tropical	118	118	407	14	14.4
301	8083	NT	Tropical	113	113	53	stCK249	stCK249.0
302	8084	NT	Tropical	113	113	53	stCK249	stCK249.0
303	8085	NT	Tropical	118	118	407	14	14.4
304	8086	NT	Tropical	192	192	230	25	25.1
305	8087	NT	Tropical	80	80	546	42	42.0
306	8089	NT	Tropical	10	10	407	80	80.3
307	8090	NT	Tropical	192	192	230	25	25.1
308	8091	NT	Tropical	80	80	546	42	42.0
309	8092	NT	Tropical	216	216	407	97	97.1
310	8093	NT	Tropical	80	80	546	42	42.0
311	8094	NT	Tropical	178	178	178	44	44.0
312	8095	NT	Tropical	109	109	109	85	85.0
313	8010	NT	Tropical	48	48	48	stD633	stD633.0
314	8096	NT	Tropical	216	216	407	97	97.1
315	8097	NT	Tropical	184	184	184	90	90.4b
316	8098	NT	Tropical	184	184	184	90	90.4b
317	8099	NT	Tropical	120	120	407	74	74.0
318	8100	NT	Tropical	120	120	407	74	74.0
319	8101	NT	Tropical	184	184	184	90	90.4b
320	8102	NT	Tropical	178	178	178	44	44.0
321	8103	NT	Tropical	178	178	178	44	44.0
322	8104	NT	Tropical	116	116	116	stCK401	stCK401.0
323	8105	NT	Tropical	80	80	546	42	42.0
324	8106	NT	Tropical	193	193	193	60	60.3
325	8107	NT	Tropical	181	181	181	78	78.3
326	8108	NT	Tropical	181	181	181	78	78.3
327	8109	NT	Tropical	119	496	407	100	100.0
328	8110	NT	Tropical	181	181	181	78	78.3
329	8111	NT	Tropical	182	182	182	101	101.0
330	8112	NT	Tropical	193	193	193	60	60.3
331	8113	NT	Tropical	189	189	189	114	114.2
332	8114	NT	Tropical	119	496	407	100	100.0
333	8115	NT	Tropical	181	181	181	78	78.3
334	8116	NT	Tropical	181	181	181	78	78.3
335	8117	NT	Tropical	179	515	515	110	110.0
336	8011	NT	Tropical	175	175	407	22	22.0
337	8118	NT	Tropical	181	181	181	78	78.3
338	8120	NT	Tropical	181	181	181	78	78.3
339	8121	NT	Tropical	181	181	181	78	78.3
340	8122	NT	Tropical	108	108	108	st3765	st3765.0
341	8123	NT	Tropical	120	120	407	74	74.0
342	8124	NT	Tropical	48	48	48	stD633	stD633.0
343	8125	NT	Tropical	48	48	48	stD633	stD633.0
344	8126	NT	Tropical	115	115	115	56	56.0
345	8127	NT	Tropical	120	120	407	74	74.0
346	8128	NT	Tropical	108	108	108	st3765	st3765.0
347	8129	NT	Tropical	119	496	407	100	100.0
348	8130	NT	Tropical	108	108	108	st3765	st3765.0
349	8131	NT	Tropical	120	120	407	74	74.0
350	8132	NT	Tropical	48	48	48	stD633	stD633.0
351	8012	NT	Tropical	180	180	407	52	52.1
352	8133	NT	Tropical	119	496	407	100	100.0
353	8013	NT	Tropical	176	176	407	58	58.0
354	8139	NT	Tropical	202	175	407	22	22.0
355	8140	NT	Tropical	176	176	407	58	58.0
356	8141	NT	Tropical	175	175	407	22	22.0
357	8142	NT	Tropical	175	175	407	22	22.0
358	8143	NT	Tropical	176	176	407	58	58.0
359	8014	NT	Tropical	177	177	303	4	4.5
360	8144	NT	Tropical	10	10	407	70	70.0
361	8145	NT	Tropical	175	175	407	22	22.0
362	8015	NT	Tropical	177	177	303	4	4.5
363	8016	NT	Tropical	180	180	407	52	52.1
364	8017	NT	Tropical	108	108	108	st3765	st3765.0
365	8001	NT	Tropical	119	496	407	100	100.0
366	8018	NT	Tropical	177	177	303	4	4.5
367	8019	NT	Tropical	175	175	407	22	22.0
368	8021	NT	Tropical	177	177	303	4	4.5
369	8022	NT	Tropical	48	48	48	stD633	stD633.0
370	8023	NT	Tropical	175	175	407	22	22.0
371	8024	NT	Tropical	203	203	203	97	97.0
372	8025	NT	Tropical	176	176	407	58	58.0
373	10000	NT	Tropical	176	176	407	58	58.0
374	10001	NT	Tropical	111	127	127	65/69	65.0
375	10003	NT	Tropical	180	180	407	52	52.1
376	10004	NT	Tropical	179	515	515	110	110.0
377	7998.1	NT	Tropical	183	183	183	81	81.3
378	10006	NT	Tropical	118	118	407	14	14.4
379	7135	NT	Tropical	192	192	230	25	25.1
380	7152	NT	Tropical	289	289	289	4	4.5
381	232	NT	Tropical	190	30	30	49	49.3
382	234	NT	Tropical	80	80	546	42	42.0
383	237	NT	Tropical	203	203	203	97	97.0
384	274	NT	Tropical	176	176	407	58	58.0
385	362	NT	Tropical	109	109	109	85	85.0
386	432	NT	Tropical	118	118	407	14	14.4
387	446	NT	Tropical	10	10	407	80	80.3
388	554	NT	Tropical	110	110	544	stNS554	stNS554.0
389	702.2	NT	Tropical	111	127	127	65/69	65.0
390	785	NT	Tropical	178	178	178	44	44.0
391	800	NT	Tropical	290	290	290	81	81.2
392	895	NT	Tropical	179	515	515	110	110.0
393	10015	NT	Tropical	197	197	203	97	97.0
394		unknown	Unknown	195	404	404	11
395		United Kingdom	Temperate	84	84	84	14
396		USA	Temperate	121	121	121	15
397		unknown	Unknown	163	163	163	15	15.0
398		USA	Temperate	196	83	83	17
399		unknown	Unknown	160	160	160	23
400		United Kingdom	Temperate	160	160	160	23
401		unknown	Unknown	65	65	65	30	30.0
402		unknown	Unknown	316	65	65	31
403		USA	Temperate	155	155	155	37
404		unknown	Unknown	162	3	407	41	41.0
405		USA	Temperate	158	67	65	46
406		unknown	Unknown	83	83	83	47	47.0
407		unknown	Unknown	161	161	161	48	48.0
408		USA	Temperate	4	3	407	52
409		USA	Temperate	4	3	407	52
410	342	NT	Tropical	299	299	299	53	53.0
411		Papua New Guinea	Tropical	122	122	407	54
412		USA	Temperate	159	159	159	54	54.0
413		Trinidad	Tropical	100	100	100	55
414		USA	Temperate	126	10	407	56
415		unknown	Unknown	172	172	172	59
416		USA	Temperate	172	172	172	59
417		Chile	Temperate	124	164	407	64
418		unknown	Unknown	124	164	407	64
419		Israel	Temperate	164	164	407	64
420		Egypt	Temperate	130	130	130	71
421		Trinidad	Tropical	131	9	407	72
422		unknown	Unknown	133	133	133	77	77.0
423		United Kingdom	Temperate	132	132	132	79	79.0
424		United Kingdom	Temperate	171	57	57	81
425		United Kingdom	Temperate	26	26	26	82
426		United Kingdom	Temperate	109	109	109	85	85.0
427		United Kingdom	Temperate	89	89	407	94
428		USA	Temperate	14	14	407	95	95.0
430	10009	NT	Tropical	10	10	407	98	98.0
431	7945	NT	Tropical	141	141	141	99	99.0
432		USA	Temperate	60	60	60	102
433	14	NT	Tropical	185	349	349	102	102.0
434		Papua New Guinea	Tropical	327	327	327	103
435		Papua New Guinea	Tropical	137	137	137	104
436		Malaysia	Tropical	151	151	151	105
437		Malaysia	Tropical	140	140	140	106
438		Malaysia	Tropical	173	173	477	107
439	30	NT	Tropical	304	3	407	108	108.0
440		Malaysia	Tropical	10	10	407	108
441	182	NT	Tropical	305	305	633	109	109.1
442		Malaysia	Tropical	198	633	633	109
443		Thailand	Tropical	194	194	194	112
444		New Zealand	Temperate	148	148	36	113
447		Brazil	Tropical	123	120	407	115
448		USA	Temperate	135	135	407	115
449		USA	Temperate	134	134	134	117
450		USA	Temperate	167	184	184	118
451		USA	Temperate	154	174	624	119
452		Egypt	Temperate	168	168	407	120
453		Egypt	Temperate	10	10	407	121
454		Egypt	Temperate	200	120	407	122
455		Argentina	Temperate	123	120	407	123
456		Egypt	Temperate	199	199	544	124
457		United Kingdom	Temperate	157	157	157	13L
458		United Kingdom	Temperate	156	156	156	27G
459		USA	Temperate	31	31	178	44
460		USA	Temperate	2	2	2	50/62
461		USA	Temperate	127	127	127	65/69
462		Egypt	Temperate	129	546	546	65/69	65.0
463		Czech Republic	Temperate	127	127	127	65/69
464		unknown	Unknown	127	127	127	65/69
465		Taiwan	Tropical	277	277	277	st11014
466		USA	Temperate	146	146	146	st1207
467		USA	Temperate	152	152	152	st1389
468		Nepal	Temperate	303	303	303	st1731
469		USA	Temperate	150	150	150	st1815
470		Ethiopia	Tropical	136	136	115	st1967
471		Papua New Guinea	Tropical	301	301	301	st2037
472		Brazil	Tropical	139	139	127	99	99.4
473		Brazil	Tropical	3	3	407	st211
474		Brazil	Tropical	187	187	187	st213
475		Egypt	Temperate	169	169	169	st2147
476		The Gambia	Tropical	138	138	138	st2460
477		The Gambia	Tropical	128	128	624	st2461
478		The Gambia	Tropical	166	166	166	114	114.4
479		Brazil	Tropical	186	60	60	st2904
480		Brazil	Tropical	174	174	624	st2911
481		Brazil	Tropical	149	149	149	st2917
482		Brazil	Tropical	170	170	407	st2926
483		Chile	Temperate	147	147	147	st2940
484		USA	Temperate	208	208	208	st369
485		Brazil	Tropical	153	153	153	st3757
486		USA	Temperate	174	174	624	st3850
487		USA	Temperate	182	182	182	st5282
488		USA	Temperate	294	120	407	st6030
489		Brazil	Tropical	165	165	544	st6735
490		USA	Temperate	207	10	407	st7700
491		Brazil	Tropical	143	594	143	st809
492		Brazil	Tropical	144	184	184	66	66.1
493		Egypt	Temperate	292	224	224	st854
494		Brazil	Tropical	145	32	32	st854
495		China	Temperate	300	300	28	stHK	stHK.0
496	7133	NT	Tropical	112	112	112	st11014	st11014.0
497	1033	NT	Tropical	205	340	407	stNS1033	stNS1033.0
498	292	NT	Tropical	114	114	114	stNS292	stNS292.0
499	90	NT	Tropical	206	206	203	stNS90	stNS90.0
500		Taiwan	Tropical	39	39	39	stS104
501		Nepal	Temperate	24	24	24	70	70.0
502		Nepal	Temperate	28	28	28	1	1.0
503		Nepal	Temperate	39	39	39	4	4.0
504		Nepal	Temperate	120	120	407	74	74.0
505		Nepal	Temperate	120	120	407	74	74.0
506		Nepal	Temperate	100	100	100	55	55.0
507		Nepal	Temperate	109	109	109	85	85.0
508		Nepal	Temperate	119	496	407	100	100.1
509		Nepal	Temperate	129	546	546	65/69	65.0
510		Nepal	Temperate	130	130	130	71	71.0
511		Nepal	Temperate	140	140	140	106	106.0
512		Nepal	Temperate	151	151	151	105	105.0
513		Nepal	Temperate	169	169	169	st2147	st2147.0
514		Nepal	Temperate	181	181	181	78	78.0
515		Nepal	Temperate	181	181	181	78	78.0
516		Nepal	Temperate	201	201	201	103	103.0
517		Nepal	Temperate	214	496	407	111	111.1
518		Nepal	Temperate	224	224	224	st854	st854.0
519		Nepal	Temperate	227	227	227	116	116.1
520		Nepal	Temperate	228	534	166	49	49.4
521		Nepal	Temperate	230	230	230	75	75.1
522		Nepal	Temperate	237	237	237	119	119.2
523		Nepal	Temperate	249	249	249	66	66.0
524		Nepal	Temperate	267	267	267	67	67.0
525		Nepal	Temperate	289	289	289	4	4.2
526		Nepal	Temperate	294	120	407	st6030	st6030.0
527		Nepal	Temperate	294	120	407	st6030	st6030.0
528		Nepal	Temperate	297	297	297	63	63.3
529		Nepal	Temperate	303	303	303	st1731	st1731.0
530		Nepal	Temperate	303	303	303	st1731	st1731.0
531		Nepal	Temperate	320	591	109	82	82.1
532		Nepal	Temperate	331	331	407	73	73.0
533		Nepal	Temperate	342	342	342	122	122.0
534		Nepal	Temperate	343	343	343	43	43.3
535		Nepal	Temperate	344	3	407	53	53.0
536		Nepal	Temperate	345	496	407	97	97.1
537		Nepal	Temperate	346	496	407	111	111.1
538		Nepal	Temperate	347	166	166	77	77.0
539		Nepal	Temperate	348	348	203	57	57.0
540		Nepal	Temperate	348	348	203	57	57.0
541		Nepal	Temperate	349	349	349	102	102.2
542		Nepal	Temperate	350	350	350	25	25.2
543		Nepal	Temperate	351	178	178	44	44.0
544		Nepal	Temperate	352	352	352	88	88.1
545		Nepal	Temperate	353	353	405	104	104.0
546		Nepal	Temperate	354	354	184	118	118.0
547		Nepal	Temperate	355	115	115	56	56.0
548		Nepal	Temperate	356	356	356	89	89.0
549		Nepal	Temperate	357	357	609	75	75.1
550		Nepal	Temperate	358	358	358	st1389	st1389.1
551		Nepal	Temperate	359	338	338	63	63.4
552		Nepal	Temperate	360	360	360	22	22.8
553		Nepal	Temperate	360	360	360	22	22.8
554		Nepal	Temperate	361	361	361	68	68.0
555		Nepal	Temperate	362	362	362	79	79.1
556		Nepal	Temperate	363	363	363	53	53.0
557		Germany	Temperate	28	28	28	1
558		Germany	Temperate	63	63	63	77
559		Germany	Temperate	39	39	39	4
560		Germany	Temperate	63	63	63	77
561		Germany	Temperate	63	63	63	77
562		Germany	Temperate	39	39	39	4
563		Germany	Temperate	39	39	39	4
564		Germany	Temperate	28	28	28	1
565		Germany	Temperate	28	28	28	1
566		Germany	Temperate	39	39	39	4
567		Germany	Temperate	39	39	39	4
568		Germany	Temperate	36	36	36	12
569		Germany	Temperate	63	63	63	77
570		Germany	Temperate	63	63	63	77
571		Germany	Temperate	63	63	63	77
572		Germany	Temperate	52	52	52	28
573		Germany	Temperate	52	52	52	28
574		Germany	Temperate	63	63	63	77
575		Germany	Temperate	36	36	36	12
576		Germany	Temperate	36	36	36	12
577		Germany	Temperate	39	39	39	12
578		Germany	Temperate	36	36	36	77
579		Germany	Temperate	63	63	63	12
580		Germany	Temperate	36	36	36	12
581		Germany	Temperate	52	52	52	28
582		Germany	Temperate	15	15	407	3
583		Germany	Temperate	39	39	39	4
584		Germany	Temperate	36	36	36	12
585		Germany	Temperate	39	39	39	4
586		Germany	Temperate	63	63	63	77
587		Germany	Temperate	12	3	407	29
588		Germany	Temperate	39	39	39	4
589		Germany	Temperate	101	407	407	77
590		Germany	Temperate	36	36	36	12
591		Germany	Temperate	55	55	55	2
592		Germany	Temperate	52	52	52	28
593		Germany	Temperate	63	63	63	77
594		Germany	Temperate	39	39	39	4
595		Germany	Temperate	63	63	63	77
596		Germany	Temperate	63	63	63	77
597		Germany	Temperate	52	52	52	28
598		Germany	Temperate	15	15	407	3
599		Germany	Temperate	39	39	39	4
600		Germany	Temperate	39	39	39	4
601		Germany	Temperate	49	49	150	75
602		Germany	Temperate	39	39	39	4
603		Germany	Temperate	101	407	407	77
604		Germany	Temperate	46	46	46	22
605		Germany	Temperate	36	36	36	12
606		Germany	Temperate	63	63	63	77
607		Germany	Temperate	36	36	36	12
608		Germany	Temperate	63	63	63	77
609		Germany	Temperate	39	39	39	4
610		Germany	Temperate	63	63	63	77
611		Germany	Temperate	36	36	36	12
612		Germany	Temperate	39	39	39	4
613		Germany	Temperate	99	99	99	5
614		Norway	Temperate	368	46	46	22	22.0
618		Norway	Temperate	371	30	30	49	49.0
619		Poland	Temperate	28	28	28	1
620		Poland	Temperate	28	28	28	1
621		Poland	Temperate	28	28	28	1
622		Poland	Temperate	36	36	36	12
623		Poland	Temperate	36	36	36	12
624		Poland	Temperate	36	36	36	12
625		Poland	Temperate	366	36	36	12
626		Poland	Temperate	36	36	36	12
627		Poland	Temperate	36	36	36	12
628		Poland	Temperate	36	36	36	12
629		Poland	Temperate	46	46	46	22
630		Poland	Temperate	52	52	52	28
631		Poland	Temperate	244	52	52	28
632		Poland	Temperate	53	53	53	60
633		Poland	Temperate	150	150	150	75
634		Poland	Temperate	150	150	150	75
635		Poland	Temperate	63	63	63	77
636		Poland	Temperate	63	63	63	77
637		Poland	Temperate	63	63	63	77
638		Poland	Temperate	63	63	63	77
639		Poland	Temperate	63	63	63	77
640		Poland	Temperate	63	63	63	77
641		Poland	Temperate	63	63	63	77
642		Poland	Temperate	367	25	26	44
643		Poland	Temperate	367	25	26	44
644		Poland	Temperate	367	25	26	44
645		Poland	Temperate	367	25	26	44
646		Poland	Temperate	367	25	26	44
647	1130	NT	Tropical	286	286	60	13L	13L.0
648	670	NT	Tropical	287	287	349	102	102.1
649	106	NT	Tropical	288	288	288	stNS554	stNS554.1
650	93	NT	Tropical	332	120	407	st6030	st6030.1
651	2283	NT	Tropical	335	335	335	3	3.22
652	192	NT	Tropical	338	338	338	106	106.0
653	7943	NT	Tropical	370	370	370	19	19.7
654	5749	NT	Tropical	372	28	28	1-2	1-2.3
655		Czech Republic	Temperate	134	134	134	117
656		Czech Republic	Temperate	341	341	341	81
657		Czech Republic	Temperate	14	14	407	108
658		Czech Republic	Temperate	44	44	44	66
659		Czech Republic	Temperate	308	308	308	27G
660		Czech Republic	Temperate	14	14	407	108
661		Czech Republic	Temperate	28	28	28	1
662		Czech Republic	Temperate	190	30	30	49
663		Czech Republic	Temperate	340	340	407	53
664		Czech Republic	Temperate	28	28	28	1
665		Czech Republic	Temperate	336	336	336	85
666		Czech Republic	Temperate	28	28	28	1
667		Czech Republic	Temperate	28	28	28	1
668		Czech Republic	Temperate	44	44	44	66
669		Czech Republic	Temperate	99	99	99	5
670		Czech Republic	Temperate	28	28	28	1
671		Czech Republic	Temperate	28	28	28	1
672		Czech Republic	Temperate	28	28	28	1
673		Czech Republic	Temperate	28	28	28	1
674		Czech Republic	Temperate	253	407	407	78
675		Czech Republic	Temperate	341	341	341	81
676		Czech Republic	Temperate	341	341	341	81
677		Czech Republic	Temperate	28	28	28	1
678		Czech Republic	Temperate	176	176	407	58
679		Czech Republic	Temperate	101	407	407	89
680		Czech Republic	Temperate	36	36	36	12
681		Czech Republic	Temperate	52	52	52	28
682		Czech Republic	Temperate	39	39	39	4
683		United Kingdom	Temperate	28	28	28	1	1.0
684		United Kingdom	Temperate	28	28	28	1	1.0
685		United Kingdom	Temperate	28	28	28	1	1.0
686		United Kingdom	Temperate	28	28	28	1	1.0
687		United Kingdom	Temperate	36	36	36	12	12.0
688		United Kingdom	Temperate	36	36	36	12	12.0
689		United Kingdom	Temperate	36	36	36	12	12.0
690		United Kingdom	Temperate	36	36	36	12	12.0
691		United Kingdom	Temperate	46	46	46	22	22.0
692		United Kingdom	Temperate	46	46	46	22	22.0
693		United Kingdom	Temperate	46	46	46	22	22.0
694		United Kingdom	Temperate	52	52	52	28	28.0
695		United Kingdom	Temperate	52	52	52	28	28.0
696		United Kingdom	Temperate	62	62	62	87	87.0
697		United Kingdom	Temperate	62	62	62	87	87.0
698		United Kingdom	Temperate	62	62	62	87	87.0
699		United Kingdom	Temperate	62	62	62	87	87.0
700		United Kingdom	Temperate	63	63	63	77	77.0
701		United Kingdom	Temperate	63	63	63	77	77.0
702		United Kingdom	Temperate	101	407	407	89	89.0
703		United Kingdom	Temperate	101	407	407	89	89.0
704		United Kingdom	Temperate	101	407	407	89	89.0
705		United Kingdom	Temperate	117	624	624	81	81.0
706		United Kingdom	Temperate	117	624	624	81	81.0
707		United Kingdom	Temperate	117	624	624	81
708		United Kingdom	Temperate	117	624	624	81	81.0
709		United Kingdom	Temperate	117	624	624	81	81.0
710		United Kingdom	Temperate	117	624	624	81	81.0
711		United Kingdom	Temperate	117	624	624	81	81.0
712		United Kingdom	Temperate	117	624	624	81	81.0
713		United Kingdom	Temperate	117	624	624	81	81.0
714		United Kingdom	Temperate	117	624	624	81	81.0
715		United Kingdom	Temperate	117	624	624	81	81.0
716		United Kingdom	Temperate	117	624	624	81	81.0
717		United Kingdom	Temperate	117	624	624	81	81.0
718		United Kingdom	Temperate	328	46	46	22	22.0
719		United Kingdom	Temperate	334	26	26	82	82.0
720		United Kingdom	Temperate	334	26	26	82	82.0
721		United Kingdom	Temperate	334	26	26	82	82.0
722		United Kingdom	Temperate	3	3	407	33	33.0
723		United Kingdom	Temperate	5	340	407	83	83.1
724		United Kingdom	Temperate	5	340	407	83	83.1
725		United Kingdom	Temperate	28	28	28	1	1.0
726		United Kingdom	Temperate	28	28	28	1	1.0
727		United Kingdom	Temperate	28	28	28	1	1.0
728		United Kingdom	Temperate	36	36	36	12	12.0
729		United Kingdom	Temperate	36	36	36	12	12.0
730		United Kingdom	Temperate	36	36	36	12	12.0
731		United Kingdom	Temperate	39	39	39	4	4.0
732		United Kingdom	Temperate	39	39	39	4	4.0
733		United Kingdom	Temperate	39	39	39	4	4.0
734		United Kingdom	Temperate	39	39	39	4	4.0
735		United Kingdom	Temperate	39	39	39	4	4.0
736		United Kingdom	Temperate	39	39	39	4	4.0
737		United Kingdom	Temperate	39	39	39	4	4.0
738		United Kingdom	Temperate	39	39	39	4	4.0
739		United Kingdom	Temperate	39	39	39	4	4.0
740		United Kingdom	Temperate	39	39	39	4	4.0
741		United Kingdom	Temperate	39	39	39	4	4.0
742		United Kingdom	Temperate	46	46	46	22	22.0
743		United Kingdom	Temperate	46	46	46	22	22.2
744		United Kingdom	Temperate	46	46	46	22	22.0
745		United Kingdom	Temperate	52	52	52	28	28.0
746		United Kingdom	Temperate	52	52	52	28	28.0
747		United Kingdom	Temperate	55	55	55	2	2.0
748		United Kingdom	Temperate	55	55	55	2	2.0
749		United Kingdom	Temperate	62	62	62	87
750		United Kingdom	Temperate	62	62	62	87	87.0
751		United Kingdom	Temperate	62	62	62	87	87.0
752		United Kingdom	Temperate	62	62	62	87	87.0
753		United Kingdom	Temperate	62	62	62	87	87.0
754		United Kingdom	Temperate	63	63	63	77	77.0
755		United Kingdom	Temperate	63	63	63	77	77.0
756		United Kingdom	Temperate	75	75	75	9	9.0
757		United Kingdom	Temperate	89	89	407	94	94.1
758		United Kingdom	Temperate	89	89	407	94	94.1
759		United Kingdom	Temperate	99	99	99	5	5.3
760		United Kingdom	Temperate	99	99	99	5	5.37
761		United Kingdom	Temperate	99	99	99	5	5.38
762		United Kingdom	Temperate	99	99	99	5	5.39
763		United Kingdom	Temperate	100	100	100	55	55.0
764		United Kingdom	Temperate	101	407	407	89	89.0
765		United Kingdom	Temperate	101	407	407	89	89.0
766		United Kingdom	Temperate	117	624	624	81	81.0
767		United Kingdom	Temperate	117	624	624	81	81.0
768		United Kingdom	Temperate	117	624	624	81	81.0
769		United Kingdom	Temperate	117	624	624	81
770		United Kingdom	Temperate	117	624	624	81	81.0
771		United Kingdom	Temperate	117	624	624	81	81.0
772		United Kingdom	Temperate	150	150	150	75	75.0
773		United Kingdom	Temperate	150	150	150	75	75.0
774		United Kingdom	Temperate	166	166	166	st463	st463.0
775		United Kingdom	Temperate	167	184	184	118	118.0
776		United Kingdom	Temperate	168	168	407	120	120.0
777		United Kingdom	Temperate	176	176	407	58	58.0
778		United Kingdom	Temperate	247	247	247	68	68.3
779		United Kingdom	Temperate	247	247	247	68	68.1
780		United Kingdom	Temperate	253	407	407	78	78.0
781		United Kingdom	Temperate	253	407	407	78	78.0
782		United Kingdom	Temperate	253	407	407	78	78.0
783		United Kingdom	Temperate	284	284	284	stNS1033	stNS1033.0
784		United Kingdom	Temperate	285	14	407	95	95.0
785		United Kingdom	Temperate	297	297	297	63	63.3
786		United Kingdom	Temperate	307	307	281	100	100.0
787		United Kingdom	Temperate	308	308	308	27G	27G.0
788		United Kingdom	Temperate	311	311	311	103	103.0
789		United Kingdom	Temperate	314	26	26	82	82.0
790		United Kingdom	Temperate	315	15	407	3	3.1
791		United Kingdom	Temperate	315	15	407	3	3.1
792		United Kingdom	Temperate	315	15	407	3	3.1
793		United Kingdom	Temperate	315	15	407	3	3.1
794		United Kingdom	Temperate	327	327	327	103	103.0
795		United Kingdom	Temperate	328	46	46	22	22.0
796		United Kingdom	Temperate	331	331	407	73	73.0
797		United Kingdom	Temperate	333	544	544	8	8.0
798		United Kingdom	Temperate	334	26	26	82	82.0
799		United Kingdom	Temperate	334	26	26	82	82.0
800		United Kingdom	Temperate	334	26	26	82	82.0
801		United Kingdom	Temperate	336	336	336	85	85.1
802		United Kingdom	Temperate	337	44	44	66	66.0
803		United Kingdom	Temperate	364	10	407	93	93.0
804		United Kingdom	Temperate	15	15	407	3	3.2
805		United Kingdom	Temperate	28	28	28	1	1.0
806		United Kingdom	Temperate	28	28	28	1	1.0
807		United Kingdom	Temperate	28	28	28	1	1.0
808		United Kingdom	Temperate	28	28	28	1	1.0
809		United Kingdom	Temperate	28	28	28	1	1.0
810		United Kingdom	Temperate	28	28	28	1	1.0
811		United Kingdom	Temperate	36	36	36	12	12.0
812		United Kingdom	Temperate	39	39	39	4	4.0
813		United Kingdom	Temperate	39	39	39	4	4.0
814		United Kingdom	Temperate	46	46	46	22	22.0
815		United Kingdom	Temperate	52	52	52	28	28.0
816		United Kingdom	Temperate	62	62	62	87	87.0
817		United Kingdom	Temperate	99	99	99	5	5.5
818		United Kingdom	Temperate	101	407	407	89	89.0
819		United Kingdom	Temperate	167	184	184	118	118.0
820		United Kingdom	Temperate	168	168	407	120	120.0
821		United Kingdom	Temperate	176	176	407	58	58.0
822		United Kingdom	Temperate	247	247	247	68	68.3
823		United Kingdom	Temperate	306	306	407	93	93.2
824		United Kingdom	Temperate	313	313	28	1	1.0
825		United Kingdom	Temperate	315	15	407	3	3.1
826		United Kingdom	Temperate	330	624	624	81	81.4
827		United Kingdom	Temperate	22	404	404	11	11.0
828		United Kingdom	Temperate	22	404	404	11	11.0
829		United Kingdom	Temperate	28	28	28	1	1.0
830		United Kingdom	Temperate	28	28	28	1	1.0
831		United Kingdom	Temperate	30	30	30	49	49.0
832		United Kingdom	Temperate	37	382	382	6	6.29
833		United Kingdom	Temperate	55	55	55	2	2.0
834		United Kingdom	Temperate	75	75	75	9	9.0
835		United Kingdom	Temperate	83	83	83	17	17.0
836		United Kingdom	Temperate	157	157	157	13L	13L.0
837		United Kingdom	Temperate	309	309	309	81	81.0
838		United Kingdom	Temperate	329	329	54	25	25.0
839		United Kingdom	Temperate	339	339	187	st213	st213.0
840		United Kingdom	Temperate	28	28	28	1	1.0
841		United Kingdom	Temperate	39	39	39	4	4.0
842		United Kingdom	Temperate	39	39	39	4	4.0
843		United Kingdom	Temperate	172	172	172	59	59.0
844		United Kingdom	Temperate	315	15	407	3	3.1
846		Italy	Temperate	374	382	382	6
847		Poland	Temperate	377	166	166	77
848		Poland	Temperate	378	50	50	76
849		Poland	Temperate	375	375	375	74
850		Poland	Temperate	376	376	624	102
851		Poland	Temperate	379	379	379	84
852		Poland	Temperate	385	385	385	63
853		Czech Republic	Temperate	386	386	386	32	32.2
854		Portugal	Temperate	380	380	356	89	89.0
855		Portugal	Temperate	382	382	382	6	6.1
856		Portugal	Temperate	397	397	515	88	88.2
857		Portugal	Temperate	398	398	398	17	17.0
858		Portugal	Temperate	401	401	624	114	114.4
859		Portugal	Temperate	402	402	407	18	18.8
860		Portugal	Temperate	406	15	407	3
861		Portugal	Temperate	407	407	407	89
862		Portugal	Temperate	408	407	407	89
863		Portugal	Temperate	409	407	407	78
864		Portugal	Temperate	410	176	407	58
865		Portugal	Temperate	411	382	382	6
866		Spain	Temperate	52	52	52	28
867		Spain	Temperate	52	52	52	28
868		Spain	Temperate	52	52	52	28
869		Spain	Temperate	52	52	52	28
870		Spain	Temperate	52	52	52	28
871		Spain	Temperate	52	52	52	28
872		Spain	Temperate	46	46	46	22
873		Spain	Temperate	46	46	46	22
874		Spain	Temperate	36	36	36	12
875		Spain	Temperate	403	404	404	11
876		Spain	Temperate	403	404	404	11
877		Spain	Temperate	403	404	404	11
878		Spain	Temperate	403	404	404	11
879		Spain	Temperate	63	63	63	77
880		Spain	Temperate	63	63	63	77
881		Spain	Temperate	63	63	63	77
882		Spain	Temperate	63	63	63	77
883		Spain	Temperate	63	63	63	77
884		Spain	Temperate	63	63	63	77
885		Spain	Temperate	63	63	63	77
886		Spain	Temperate	63	63	63	77
887		Spain	Temperate	63	63	63	77
888		Spain	Temperate	63	63	63	77
889		Spain	Temperate	63	63	63	77
890		Spain	Temperate	63	63	63	77
891		Spain	Temperate	63	63	63	77
892		Spain	Temperate	63	63	63	77
893		Spain	Temperate	63	63	63	77
894		Spain	Temperate	63	63	63	77
895		Spain	Temperate	63	63	63	77
896		Spain	Temperate	63	63	63	77
897		Spain	Temperate	63	63	63	77
898		Spain	Temperate	63	63	63	77
899		Spain	Temperate	63	63	63	77
900		Spain	Temperate	52	52	52	28
901		Spain	Temperate	52	52	52	28
902		Spain	Temperate	52	52	52	28
903		Spain	Temperate	52	52	52	28
904		Spain	Temperate	52	52	52	28
905		Spain	Temperate	52	52	52	28
906		Spain	Temperate	52	52	52	28
907		Spain	Temperate	52	52	52	28
908		Spain	Temperate	52	52	52	28
909		Spain	Temperate	52	52	52	28
910		Spain	Temperate	52	52	52	28
911		Spain	Temperate	52	52	52	28
912		Portugal	Temperate	36	36	36	12
913		Portugal	Temperate	39	39	39	4
914		Portugal	Temperate	46	46	46	22
915		Portugal	Temperate	52	52	52	28
916		Portugal	Temperate	52	52	52	22
917		Portugal	Temperate	75	75	75	9
918		Portugal	Temperate	28	28	28	1
919		Portugal	Temperate	150	150	150	75
920		Greece	Temperate	396	55	55	2	2.0
921		China	Temperate	38	39	39	4	4.0
922		Russia	Temperate	38	39	39	4	4.0
923		Germany	Temperate	38	39	39	4	4.0
924		Canada	Temperate	39	39	39	4	4.0
925		China	Temperate	39	39	39	4	4.0
926		China	Temperate	39	39	39	4	4.0
927		Canada	Temperate	403	404	404	11	11.1
928		Canada	Temperate	404	404	404	11	11.1
929		USA	Temperate	404	404	404	11	11.1
930		Finland	Temperate	404	404	404	11	11.1
931		Taiwan	Tropical	404	404	404	11	11.1
932		Italy	Temperate	36	36	36	12	12.0
933		China	Temperate	45	46	46	22	22.0
934		Mexico	Tropical	46	46	46	22	22.0
935		United Kingdom	Temperate	46	46	46	22	22.0
936		Ireland	Temperate	46	46	46	22	22.0
937		USA	Temperate	387	46	46	22	22.0
938		Canada	Temperate	52	52	52	28	28.0
939		China	Temperate	244	52	52	28	28.0
940		Hungary	Temperate	244	52	52	28	28.0
941		Switzerland	Temperate	395	3	407	33	33.0
942		Ireland	Temperate	4	3	407	43	43.0
943		Australia	Temperate	190	30	30	49	49.3
944		Canada	Temperate	176	176	407	58	58.0
945		Canada	Temperate	176	176	407	58	58.0
946		Canada	Temperate	176	176	407	58	58.0
947		Argentina	Temperate	176	176	407	58	58.0
948		Brazil	Tropical	176	176	407	58	58.0
949		Canada	Temperate	176	176	407	58	58.0
950		Ireland	Temperate	176	176	407	58	58.0
951		Hungary	Temperate	176	176	407	58	58.0
952		Japan	Temperate	176	176	407	58	58.0
953		Mexico	Tropical	176	176	407	58	58.0
954		USA	Temperate	176	176	407	58	58.0
955		Australia	Temperate	176	176	407	58	58.0
956		Russia	Temperate	44	44	44	66	66.0
957		Taiwan	Tropical	331	331	407	73	73.0
958		Canada	Temperate	49	49	150	75	75.0
959		Poland	Temperate	150	150	150	75	75.0
960		Canada	Temperate	63	63	63	77	77.0
961		Canada	Temperate	63	63	63	77	77.0
962		Germany	Temperate	63	63	63	77	77.0
963		Slovak Republic	Temperate	63	63	63	77	77.0
964		Austria	Temperate	63	63	63	77	77.0
965		Poland	Temperate	63	63	63	77	77.0
966		Switzerland	Temperate	63	63	63	77	77.0
967		Turkey	Temperate	63	63	63	77	77.0
968		USA	Temperate	63	63	63	77	77.0
969		Sweden	Temperate	63	63	63	77	77.0
970		Germany	Temperate	63	63	63	77	77.0
971		Sweden	Temperate	63	63	63	77	77.0
972		Brazil	Tropical	369	63	63	77	77.0
973		Italy	Temperate	369	63	63	77	77.0
974		Germany	Temperate	101	407	407	89	89.0
975		Canada	Temperate	390	407	407	89	89.0
976		USA	Temperate	82	312	82	92	92.0
977		Canada	Temperate	89	89	407	94	94.1
978		Venezuela	Tropical	89	89	407	94	94.1
979		Belgium	Temperate	89	89	407	94	94.1
980		Czech Republic	Temperate	89	89	407	94	94.1
981		South Africa	Temperate	89	89	407	94	94.1
982		Taiwan	Tropical	89	89	407	94	94.1
983		United Kingdom	Temperate	89	89	407	94	94.1
984		Venezuela	Tropical	89	89	407	94	94.1
985		Australia	Temperate	89	89	407	94	94.1
986		Brazil	Tropical	89	89	407	94	94.1
987		USA	Temperate	89	89	407	94	94.1
988		Japan	Temperate	182	182	182	101	101.0
989		USA	Temperate	188	188	188	114	114.0
990		USA	Temperate	188	188	188	114	114.0
991		Canada	Temperate	188	188	188	114	114.0
992		Canada	Temperate	188	188	188	114	114.0
993		Canada	Temperate	31	31	178	44	44.0
994		Turkey	Temperate	367	25	26	44	44.0
996		China	Temperate	244	52	52	28	28.0
997		Canada	Temperate	28	28	28	1	1.0
998		China	Temperate	28	28	28	1	1.0
999		China	Temperate	28	28	28	1	1.0
1000		Japan	Temperate	28	28	28	1	1.0
1001		Taiwan	Tropical	28	28	28	1	1.0
1002		Italy	Temperate	99	99	99	5	5.56
1003		Spain	Temperate	37	382	382	6	6.0
1004		Spain	Temperate	382	382	382	6	6.0
1005		Belgium	Temperate	75	75	75	9	9.4
1006		Sweden	Temperate	403	404	404	11	11.1
1007		China	Temperate	36	36	36	12	12.0
1008		Japan	Temperate	36	36	36	12	12.0
1009		Korea	Temperate	36	36	36	12	12.0
1010		Korea	Temperate	36	36	36	12	12.0
1011		Canada	Temperate	36	36	36	12	12.0
1012		Taiwan	Tropical	36	36	36	12	12.0
1013		Canada	Temperate	46	46	46	22	22.0
1014		Portugal	Temperate	46	46	46	22	22.0
1015		South Africa	Temperate	46	46	46	22	22.0
1016		Belgium	Temperate	46	46	46	22	22.0
1017		France	Temperate	46	46	46	22	22.0
1018		Italy	Temperate	46	46	46	22	22.0
1019		Italy	Temperate	46	46	46	22	22.0
1020		Czech Republic	Temperate	52	52	52	28	28.0
1021		France	Temperate	52	52	52	28	28.0
1022		Hungary	Temperate	52	52	52	28	28.0
1023		Poland	Temperate	52	52	52	28	28.0
1024		Korea	Temperate	52	52	52	28	28.0
1025		Turkey	Temperate	52	52	52	28	28.0
1026		Austria	Temperate	52	52	52	28	28.0
1027		Argentina	Temperate	331	331	407	73	73.0
1028		Brazil	Tropical	331	331	407	73	73.0
1029		Canada	Temperate	331	331	407	73	73.0
1030		Ireland	Temperate	331	331	407	73	73.0
1031		United Kingdom	Temperate	331	331	407	73	73.0
1032		Switzerland	Temperate	50	50	50	76	76.0
1033		USA	Temperate	50	50	50	76	76.0
1034		Germany	Temperate	253	407	407	78	78.0
1035		India	Tropical	24	24	24	86	86.2
1036		Italy	Temperate	101	407	407	89	89.0
1037		Italy	Temperate	101	407	407	89	89.0
1038		Switzerland	Temperate	101	407	407	89	89.0
1039		Italy	Temperate	101	407	407	89	89.0
1040		Italy	Temperate	101	407	407	89	89.0
1041		Belgium	Temperate	101	407	407	89	89.9
1042		USA	Temperate	101	407	407	89	89.0
1043		Mexico	Tropical	327	327	327	103	103.0
1045		Sweden	Temperate	28	28	28	1	1.0
1046		USA	Temperate	28	28	28	1	1.0
1047		Finland	Temperate	28	28	28	1	1.0
1048		Belgium	Temperate	55	55	55	2	2.0
1049		USA	Temperate	38	39	39	4	4.0
1050		USA	Temperate	38	39	39	4	4.0
1051		Canada	Temperate	39	39	39	4	4.0
1052		Canada	Temperate	39	39	39	4	4.0
1053		Canada	Temperate	39	39	39	4	4.0
1054		Canada	Temperate	39	39	39	4	4.0
1055		Canada	Temperate	39	39	39	4	4.0
1056		Australia	Temperate	39	39	39	4	4.0
1057		Canada	Temperate	39	39	39	4	4.0
1058		Hungary	Temperate	39	39	39	4	4.0
1059		Japan	Temperate	39	39	39	4	4.0
1060		South Africa	Temperate	39	39	39	4	4.0
1061		South Africa	Temperate	39	39	39	4	4.0
1062		Korea	Temperate	39	39	39	4	4.0
1063		Spain	Temperate	39	39	39	4	4.0
1064		Switzerland	Temperate	39	39	39	4	4.0
1065		Taiwan	Tropical	39	39	39	4	4.0
1066		USA	Temperate	39	39	39	4	4.0
1067		Canada	Temperate	39	39	39	4	4.4
1068		Taiwan	Tropical	39	39	39	4	4.7
1069		Australia	Temperate	39	39	39	4	4.0
1070		Spain	Temperate	39	39	39	4	4.0
1071		Belgium	Temperate	39	39	39	4	4.0
1072		Ireland	Temperate	39	39	39	4	4.0
1073		USA	Temperate	39	39	39	4	4.0
1074		Sweden	Temperate	39	39	39	4	4.0
1075		Finland	Temperate	39	39	39	4	4.0
1076		Italy	Temperate	39	39	39	4	4.8
1077		Switzerland	Temperate	373	39	39	4	4.0
1078		Taiwan	Tropical	391	39	39	4	4.0
1079		Ireland	Temperate	37	382	382	6	6.1
1080		Venezuela	Tropical	37	382	382	6	6.5
1081		Russia	Temperate	382	382	382	6	6.0
1082		Austria	Temperate	382	382	382	6	6.4
1083		Argentina	Temperate	36	36	36	12	12.0
1084		Argentina	Temperate	36	36	36	12	12.0
1085		Germany	Temperate	36	36	36	12	12.0
1086		Hungary	Temperate	36	36	36	12	12.0
1087		Japan	Temperate	36	36	36	12	12.0
1088		Peru	Tropical	36	36	36	12	12.0
1089		Poland	Temperate	36	36	36	12	12.0
1090		Turkey	Temperate	36	36	36	12	12.0
1091		Taiwan	Tropical	36	36	36	12	12.33
1092		Germany	Temperate	36	36	36	12	12.34
1093		Belgium	Temperate	36	36	36	12	12.0
1094		Australia	Temperate	36	36	36	12	12.0
1095		Spain	Temperate	36	36	36	12	12.0
1096		Ireland	Temperate	36	36	36	12	12.0
1097		USA	Temperate	36	36	36	12	12.0
1098		Canada	Temperate	36	36	36	12	12.0
1099		USA	Temperate	36	36	36	12	12.0
1100		Finland	Temperate	36	36	36	12	12.0
1101		Canada	Temperate	46	46	46	22	22.2
1102		Brazil	Tropical	46	46	46	22	22.0
1103		Taiwan	Tropical	46	46	46	22	22.0
1104		Taiwan	Tropical	46	46	46	22	22.0
1105		Portugal	Temperate	389	46	46	22	22.0
1106		Russia	Temperate	394	515	515	25	25.0
1107		Taiwan	Tropical	176	176	407	58	58.7
1108		Canada	Temperate	49	49	150	75	75.0
1109		Mexico	Tropical	49	49	150	75	75.0
1110		Korea	Temperate	49	49	150	75	75.0
1111		USA	Temperate	49	49	150	75	75.0
1112		USA	Temperate	49	49	150	75	75.0
1113		USA	Temperate	49	49	150	75	75.0
1114		Brazil	Tropical	388	49	150	75	75.0
1115		Thailand	Tropical	399	166	166	77	77.0
1116		United Kingdom	Temperate	314	26	26	82	82.0
1117		Taiwan	Tropical	384	407	407	89	89.0
1118		Taiwan	Tropical	384	407	407	89	89.0
1119		South Africa	Temperate	400	14	407	95	95.0
1120		Taiwan	Tropical	392	392	392	103	103.1
1122		Switzerland	Temperate	36	36	36	12	12.0
1123		Ireland	Temperate	36	36	36	12	12.0
1124		Italy	Temperate	36	36	36	12	12.0
1125		Taiwan	Tropical	176	176	407	58	58.0
1126		Taiwan	Tropical	383	150	150	75	75.0
1127		Taiwan	Tropical	383	150	150	75	75.0
1128		Taiwan	Tropical	383	150	150	75	75.0
1129		Taiwan	Tropical	384	407	407	89	89.0
1130		USA	Temperate	381	381	381	1-2	1-2.2
1131		Belgium	Temperate	381	381	381	1-2	1-2.2
1132		Czech Republic	Temperate	176	176	407	58
1133		Czech Republic	Temperate	413	15	407	122
1134		China	Temperate	36	36	36	12	12.0
1135		China	Temperate	53	53	53	60	60.1
1136		China	Temperate	53	53	53	60	60.1
1137		China	Temperate	400	14	407	95	95.0
1138		Portugal	Temperate	258	258	624	stG1750
1139		Norway	Temperate	418	298	60	90	90.2
1140		Norway	Temperate	416	340	407	53	53.8
1141		Norway	Temperate	417	169	169	st106M	st106.3
1142		Norway	Temperate	415	28	28	1	1.0
1143		Norway	Temperate	312	312	82	92	92.0
1144		Norway	Temperate	414	55	55	2	2.0
1145		Norway	Temperate	420	420	420	80	80.0
1146		Norway	Temperate	419	419	407	22	22.0
1147		Poland	Temperate	14	14	407	95
1148		Poland	Temperate	22	404	404	11
1149		Poland	Temperate	28	28	28	1
1150		Poland	Temperate	28	28	28	1
1151		Poland	Temperate	28	28	28	1
1152		Poland	Temperate	28	28	28	1
1153		Poland	Temperate	28	28	28	1
1154		Poland	Temperate	28	28	28	1
1155		Poland	Temperate	28	28	28	1
1156		Poland	Temperate	28	28	28	1
1157		Poland	Temperate	36	36	36	12
1158		Poland	Temperate	36	36	36	12
1159		Poland	Temperate	36	36	36	12
1160		Poland	Temperate	36	36	36	12
1161		Poland	Temperate	36	36	36	12
1162		Poland	Temperate	36	36	36	12
1163		Poland	Temperate	39	39	39	4
1164		Poland	Temperate	53	53	53	60
1165		Poland	Temperate	59	59	59	8
1166		Poland	Temperate	89	89	407	94
1167		Poland	Temperate	99	99	99	5
1168		Poland	Temperate	134	134	134	117
1169		Poland	Temperate	164	164	407	64
1170		Poland	Temperate	190	30	30	49
1171		Poland	Temperate	244	52	52	28
1172		Poland	Temperate	331	331	407	73
1173		Poland	Temperate	336	336	336	85
1174		Poland	Temperate	336	336	336	85
1175		Poland	Temperate	341	341	341	81
1176		Poland	Temperate	341	341	341	81
1177		Poland	Temperate	341	341	341	81
1178		Poland	Temperate	367	25	26	44
1179		Poland	Temperate	367	25	26	44
1180		Czech Republic	Temperate	340	340	407	53
1181		Czech Republic	Temperate	340	340	407	53
1182		Czech Republic	Temperate	340	340	407	53
1183		Czech Republic	Temperate	340	340	407	53
1184		Czech Republic	Temperate	340	340	407	53
1185		Czech Republic	Temperate	75	75	75	9
1186		Czech Republic	Temperate	340	340	407	53
1187		Czech Republic	Temperate	28	28	28	1
1188		Czech Republic	Temperate	28	28	28	1
1189		Czech Republic	Temperate	36	36	36	12
1190		Czech Republic	Temperate	28	28	28	1
1191		Czech Republic	Temperate	15	15	407	3
1192		Czech Republic	Temperate	150	150	150	75
1193		Czech Republic	Temperate	341	341	341	81
1194		Czech Republic	Temperate	52	52	52	28
1195		Czech Republic	Temperate	341	341	341	81
1196		Czech Republic	Temperate	101	407	407	89
1197		Czech Republic	Temperate	63	63	63	77
1198		Czech Republic	Temperate	134	134	134	117
1199		Czech Republic	Temperate	49	49	150	75
1200		Czech Republic	Temperate	340	340	407	53
1201		Czech Republic	Temperate	39	39	39	4
1202		Czech Republic	Temperate	176	176	407	58
1203		Czech Republic	Temperate	39	39	39	4
1204		Czech Republic	Temperate	341	341	341	81
1205		Czech Republic	Temperate	55	55	55	2
1206		Czech Republic	Temperate	36	36	36	12
1207		Czech Republic	Temperate	42	42	42	18
1208		Czech Republic	Temperate	340	340	407	53
1209		Czech Republic	Temperate	134	134	134	117
1210		Czech Republic	Temperate	340	340	407	53
1211		Czech Republic	Temperate	340	340	407	53
1212		Czech Republic	Temperate	341	341	341	81
1213		Czech Republic	Temperate	28	28	28	1
1214		Czech Republic	Temperate	28	28	28	1
1215		Czech Republic	Temperate	341	341	341	81
1216		Czech Republic	Temperate	341	341	341	81
1217		Czech Republic	Temperate	28	28	28	1
1218		Czech Republic	Temperate	134	134	134	117
1219		Czech Republic	Temperate	28	28	28	1
1220		Czech Republic	Temperate	28	28	28	1
1221		Czech Republic	Temperate	28	28	28	1
1223		Czech Republic	Temperate	15	15	407	3
1224		Czech Republic	Temperate	28	28	28	1
1225		Czech Republic	Temperate	44	44	44	66
1226		Czech Republic	Temperate	341	341	341	81
1227		Czech Republic	Temperate	386	386	386	32
1228		Czech Republic	Temperate	340	340	407	53
1229		Czech Republic	Temperate	244	52	52	28
1230		Czech Republic	Temperate	386	386	386	32
1231		Czech Republic	Temperate	36	36	36	12
1232		Czech Republic	Temperate	28	28	28	1
1233		Czech Republic	Temperate	28	28	28	1
1234		Czech Republic	Temperate	28	28	28	1
1235		Czech Republic	Temperate	379	379	379	84
1236		Czech Republic	Temperate	172	172	172	59
1237		Czech Republic	Temperate	52	52	52	28
1238		Czech Republic	Temperate	28	28	28	1
1239		Czech Republic	Temperate	378	50	50	76
1240		Czech Republic	Temperate	341	341	341	81
1241		Czech Republic	Temperate	28	28	28	1
1242		Czech Republic	Temperate	15	15	407	3
1243		Czech Republic	Temperate	341	341	341	81
1244		Czech Republic	Temperate	28	28	28	1
1245		Czech Republic	Temperate	341	341	341	81
1246		Czech Republic	Temperate	28	28	28	1
1247		Czech Republic	Temperate	62	62	62	87
1248		Czech Republic	Temperate	15	15	407	3
1249		Czech Republic	Temperate	386	386	386	32
1250		Czech Republic	Temperate	52	52	52	28
1251		Czech Republic	Temperate	375	375	375	74
1252		Czech Republic	Temperate	340	340	407	53
1253		Czech Republic	Temperate	52	52	52	28
1255		Taiwan	Tropical	422	39	39	4
1256		Taiwan	Tropical	423	39	39	4
1257		Taiwan	Tropical	423	39	39	4
1258		Taiwan	Tropical	423	39	39	4
1259		Taiwan	Tropical	423	39	39	4
1260		Taiwan	Tropical	423	39	39	4
1261		Taiwan	Tropical	423	39	39	4
1262		Taiwan	Tropical	423	39	39	4
1263		Japan	Temperate	421	39	39	4
1264		New Zealand	Temperate	424	30	30	49	49.1
1265		Poland	Temperate	425	36	36	12	12.0
1266		Spain	Temperate	37	382	382	6
1267		Spain	Temperate	28	28	28	1
1268		Spain	Temperate	28	28	28	1
1269		Spain	Temperate	28	28	28	1
1270		Spain	Temperate	75	75	75	9
1271		Spain	Temperate	406	15	407	3
1272		Spain	Temperate	46	46	46	22
1273		Spain	Temperate	55	55	55	2
1274		Spain	Temperate	55	55	55	2
1275		Spain	Temperate	36	36	36	12
1276		Spain	Temperate	19	176	407	58
1277		Spain	Temperate	19	176	407	58
1278		Spain	Temperate	150	150	150	75
1279		Spain	Temperate	62	62	62	87
1280		Spain	Temperate	62	62	62	87
1281		Spain	Temperate	62	62	62	87
1282		Spain	Temperate	101	407	407	89
1283		Spain	Temperate	101	407	407	89
1284		Spain	Temperate	161	161	161	48
1285		Spain	Temperate	63	63	63	77
1286		Spain	Temperate	89	89	407	94
1287		Spain	Temperate	89	89	407	94
1288		Spain	Temperate	75	75	75	9
1289		Spain	Temperate	38	39	39	4
1290		Spain	Temperate	39	39	39	4
1291		Spain	Temperate	46	46	46	22
1292		Spain	Temperate	46	46	46	22
1293		Spain	Temperate	46	46	46	22
1294		Spain	Temperate	89	89	407	94
1295		Spain	Temperate	89	89	407	94
1296		Spain	Temperate	403	404	404	11
1297		Spain	Temperate	403	404	404	11
1298		Spain	Temperate	403	404	404	11
1299		Spain	Temperate	247	247	247	68
1300		Spain	Temperate	37	382	382	6
1301		Spain	Temperate	37	382	382	6
1302		Spain	Temperate	38	39	39	4
1303		Spain	Temperate	403	404	404	11
1304		Spain	Temperate	403	404	404	11
1305		Spain	Temperate	406	15	407	3
1306		Spain	Temperate	101	407	407	89
1307		Spain	Temperate	28	28	28	1
1308		Spain	Temperate	28	28	28	1
1309		Spain	Temperate	28	28	28	1
1310		Spain	Temperate	15	15	407	3
1311		Spain	Temperate	15	15	407	3
1312		Spain	Temperate	28	28	28	1
1313		Spain	Temperate	28	28	28	1
1314		Spain	Temperate	404	404	404	11
1315		Spain	Temperate	37	382	382	6
1316		spain	Temperate	253	407	407	78
1317		Spain	Temperate	37	382	382	6
1318		Spain	Temperate	15	15	407	3
1319		Spain	Temperate	253	407	407	78
1320		Spain	Temperate	15	15	407	3
1321		Spain	Temperate	37	382	382	6
1322		Spain	Temperate	39	39	39	4
1323		Spain	Temperate	39	39	39	4
1324		Spain	Temperate	101	407	407	89
1325		Spain	Temperate	39	39	39	4
1326		Spain	Temperate	89	89	407	94
1327		Spain	Temperate	101	407	407	89
1328		Spain	Temperate	19	176	407	58
1329		Spain	Temperate	52	52	52	28
1330		Spain	Temperate	101	407	407	89
1331		Spain	Temperate	46	46	46	22
1332		Spain	Temperate	403	404	404	11
1333		Spain	Temperate	21	404	404	11
1334		Spain	Temperate	39	39	39	4
1335		Spain	Temperate	37	382	382	6
1336		Spain	Temperate	89	89	407	94
1337		Spain	Temperate	150	150	150	75
1338		Spain	Temperate	46	46	46	22
1339		Spain	Temperate	253	407	407	78
1340		Spain	Temperate	253	407	407	78
1341		Spain	Temperate	150	150	150	75
1342		Spain	Temperate	36	36	36	12
1343		Spain	Temperate	37	382	382	6
1344		Spain	Temperate	37	382	382	6
1345		Spain	Temperate	37	382	382	6
1346		Spain	Temperate	60	60	60	102
1348		Spain	Temperate	150	150	150	75
1349		Spain	Temperate	150	150	150	75
1350		Spain	Temperate	55	55	55	2
1351		Spain	Temperate	55	55	55	2
1352		Spain	Temperate	5	340	407	83
1353		Spain	Temperate	62	62	62	87
1354		Spain	Temperate	407	407	407	78
1355		Spain	Temperate	53	53	53	60
1356		Spain	Temperate	190	30	30	49
1357		Spain	Temperate	28	28	28	1
1358		Spain	Temperate	15	15	407	3
1359		Spain	Temperate	28	28	28	1
1360		Spain	Temperate	75	75	75	9
1361		Spain	Temperate	28	28	28	1
1362		Spain	Temperate	406	15	407	3
1363		Spain	Temperate	19	176	407	58
1364		Spain	Temperate	19	176	407	58
1365		Spain	Temperate	39	39	39	4
1366		Spain	Temperate	39	39	39	4
1367		Spain	Temperate	39	39	39	4
1368		Spain	Temperate	39	39	39	4
1369		Spain	Temperate	39	39	39	4
1370		Spain	Temperate	39	39	39	4
1371		Spain	Temperate	39	39	39	4
1372		Spain	Temperate	46	46	46	22
1373		Spain	Temperate	15	15	407	3
1374		Spain	Temperate	15	15	407	3
1375		Spain	Temperate	15	15	407	3
1376		Spain	Temperate	15	15	407	3
1377		Spain	Temperate	406	15	407	3
1378		Spain	Temperate	39	39	39	4
1379		Spain	Temperate	39	39	39	4
1380		Spain	Temperate	39	39	39	4
1381		Spain	Temperate	39	39	39	4
1382		Spain	Temperate	39	39	39	4
1383		Spain	Temperate	39	39	39	4
1384		Spain	Temperate	39	39	39	4
1385		Spain	Temperate	39	39	39	4
1386		Spain	Temperate	39	39	39	4
1387		Spain	Temperate	39	39	39	4
1388		Spain	Temperate	39	39	39	4
1389		Spain	Temperate	39	39	39	4
1390		Spain	Temperate	39	39	39	4
1391		Spain	Temperate	39	39	39	4
1392		Spain	Temperate	39	39	39	4
1393		Spain	Temperate	39	39	39	4
1394		Spain	Temperate	39	39	39	4
1395		Spain	Temperate	39	39	39	4
1396		Spain	Temperate	39	39	39	4
1397		Spain	Temperate	39	39	39	4
1398		Spain	Temperate	39	39	39	4
1399		Spain	Temperate	39	39	39	4
1400		Spain	Temperate	39	39	39	4
1401		Spain	Temperate	39	39	39	4
1402		Spain	Temperate	39	39	39	4
1403		Spain	Temperate	39	39	39	4
1404		Spain	Temperate	39	39	39	4
1405		Spain	Temperate	39	39	39	4
1406		Spain	Temperate	39	39	39	4
1407		Spain	Temperate	39	39	39	4
1408		Spain	Temperate	46	46	46	22
1409		Spain	Temperate	46	46	46	22
1410		Spain	Temperate	20	404	404	11
1411		Spain	Temperate	52	52	52	77
1412		Spain	Temperate	52	52	52	28
1413		Spain	Temperate	403	404	404	11
1414		Spain	Temperate	20	404	404	11
1415		Spain	Temperate	403	404	404	11
1416		Spain	Temperate	403	404	404	11
1417		Spain	Temperate	403	404	404	11
1418		Spain	Temperate	403	404	404	11
1419		Spain	Temperate	39	39	39	4
1420		Portugal	Temperate	428	428	407	58	58.0
1421		Portugal	Temperate	429	429	178	89	89.0
1422		Portugal	Temperate	427	427	407	74	74.0
1423		Portugal	Temperate	430	75	75	9	9.3
1424		Portugal	Temperate	431	63	63	77	77.0
1425		USA	Temperate	433	30	30	49	49.0
1426		USA	Temperate	433	30	30	49	49.0
1427		USA	Temperate	432	624	624	49	49.0
1428		USA	Temperate	433	30	30	49	49.0
1429		USA	Temperate	433	30	30	49	49.0
1430		USA	Temperate	433	30	30	49	49.0
1431		USA	Temperate	433	30	30	49	49.0
1432		USA	Temperate	433	30	30	49	49.0
1433		Germany	Temperate	407	407	407	st1731
1434		Germany	Temperate	176	176	407	58
1435		Germany	Temperate	406	15	407	3
1436		Germany	Temperate	381	381	381	1-2
1437		Germany	Temperate	52	52	52	28
1438		Germany	Temperate	52	52	52	28
1439		Germany	Temperate	52	52	52	28
1440		Germany	Temperate	28	28	28	1
1441		Germany	Temperate	28	28	28	1
1442		Germany	Temperate	28	28	28	1
1443		Germany	Temperate	28	28	28	1
1444		Germany	Temperate	28	28	28	1
1445		Germany	Temperate	28	28	28	1
1446		Germany	Temperate	28	28	28	1
1447		Germany	Temperate	28	28	28	1
1448		Germany	Temperate	28	28	28	1
1449		Germany	Temperate	28	28	28	1
1450		Germany	Temperate	36	36	36	12
1451		Germany	Temperate	28	28	28	1
1452		Germany	Temperate	28	28	28	1
1453		Germany	Temperate	28	28	28	1
1454		Germany	Temperate	89	89	407	13L
1455		Germany	Temperate	36	36	36	12
1456		Germany	Temperate	28	28	28	1
1457		Germany	Temperate	5	340	407	83
1458		Germany	Temperate	28	28	28	1
1459		Germany	Temperate	101	407	407	89
1460		Germany	Temperate	101	407	407	89
1461		Germany	Temperate	52	52	52	28
1462		Germany	Temperate	39	39	39	4
1463		Germany	Temperate	338	338	338	st6735
1464		Germany	Temperate	101	407	407	89
1465		Germany	Temperate	63	63	63	77
1466		Germany	Temperate	63	63	63	77
1467		Germany	Temperate	28	28	28	1
1468		Germany	Temperate	28	28	28	1
1469		Germany	Temperate	28	28	28	1
1470		Germany	Temperate	28	28	28	1
1471		Germany	Temperate	15	15	407	3
1472		Germany	Temperate	382	382	382	6
1473		Germany	Temperate	176	176	407	58
1474		Germany	Temperate	52	52	52	28
1475		Germany	Temperate	15	15	407	3
1476		Germany	Temperate	63	63	63	77
1477		Germany	Temperate	150	150	150	75
1478		Germany	Temperate	15	15	407	3
1479		Germany	Temperate	89	89	407	94
1480		Germany	Temperate	28	28	28	1
1481		Germany	Temperate	382	382	382	6
1482		Germany	Temperate	382	382	382	6
1483		Germany	Temperate	52	52	52	28
1484		Germany	Temperate	28	28	28	1
1485		Germany	Temperate	28	28	28	1
1486		Germany	Temperate	28	28	28	1
1487		Germany	Temperate	406	15	407	3
1488		Germany	Temperate	15	15	407	3
1489		Germany	Temperate	15	15	407	3
1490		Germany	Temperate	12	3	407	29
1491		Germany	Temperate	101	407	407	89
1492		Germany	Temperate	28	28	28	28
1493		Germany	Temperate	63	63	63	77
1494		Germany	Temperate	28	28	28	1
1495		Germany	Temperate	21	404	404	11
1496		Germany	Temperate	28	28	28	1
1497		Germany	Temperate	36	36	36	12
1498		Germany	Temperate	150	150	150	28
1499		Germany	Temperate	382	382	382	6
1500		Germany	Temperate	12	3	407	29
1501		Germany	Temperate	28	28	28	1
1502		Germany	Temperate	39	39	39	4
1503		Germany	Temperate	65	65	65	26
1504		Germany	Temperate	52	52	52	28
1505		Germany	Temperate	144	184	184	66	66.1
1506		Germany	Temperate	52	52	52	28
1507		Germany	Temperate	28	28	28	1
1508		Germany	Temperate	46	46	46	22
1509		Germany	Temperate	28	28	28	1
1510		Germany	Temperate	28	28	28	4
1511		Germany	Temperate	28	28	28	1
1512		Germany	Temperate	65	65	65	30
1513		Germany	Temperate	406	15	407	3
1514		Germany	Temperate	124	164	407	64
1515		Germany	Temperate	36	36	36	12
1516		Germany	Temperate	28	28	28	1
1517		Germany	Temperate	65	65	65	26
1518		Germany	Temperate	63	63	63	77
1519		Germany	Temperate	36	36	36	12
1520		Germany	Temperate	62	62	62	87
1521		Germany	Temperate	65	65	65	26
1522		Germany	Temperate	52	52	52	28
1523		Germany	Temperate	52	52	52	28
1524		Germany	Temperate	28	28	28	1
1525		Germany	Temperate	99	99	99	5
1526		Germany	Temperate	15	15	407	3
1527		Germany	Temperate	28	28	28	1
1528		Germany	Temperate	382	382	382	6
1529		Germany	Temperate	28	28	28	1
1530		Germany	Temperate	52	52	52	28
1531		Germany	Temperate	28	28	28	1
1532		Germany	Temperate	15	15	407	3
1533		Germany	Temperate	52	52	52	28
1534		Germany	Temperate	28	28	28	1
1535		Germany	Temperate	15	15	407	3
1536		Germany	Temperate	382	382	382	1
1537		Germany	Temperate	167	184	184	118
1538		Germany	Temperate	28	28	28	1
1539		Germany	Temperate	55	55	55	2
1540		Germany	Temperate	52	52	52	28
1541		Germany	Temperate	15	15	407	3
1542		Germany	Temperate	52	52	52	28
1543		Germany	Temperate	89	89	407	12
1544		Germany	Temperate	52	52	52	28
1545		Germany	Temperate	28	28	28	1
1546		Germany	Temperate	39	39	39	4
1547		Germany	Temperate	28	28	28	1
1548		Germany	Temperate	28	28	28	1
1549		Germany	Temperate	101	407	407	89
1550		Germany	Temperate	52	52	52	28
1551		Germany	Temperate	28	28	28	1
1552		Germany	Temperate	52	52	52	28
1553		Germany	Temperate	39	39	39	4
1554		Germany	Temperate	186	60	60	102
1555		Germany	Temperate	28	28	28	1
1556		Germany	Temperate	52	52	52	28
1557		Germany	Temperate	99	99	99	5
1558		Germany	Temperate	36	36	36	12
1559		Germany	Temperate	55	55	55	2
1560		Germany	Temperate	28	28	28	1
1561		Germany	Temperate	15	15	407	3
1562		Germany	Temperate	101	407	407	89
1563		Germany	Temperate	63	63	63	77
1564		Germany	Temperate	63	63	63	77
1565		Germany	Temperate	36	36	36	12
1566		Germany	Temperate	28	28	28	1
1567		Germany	Temperate	52	52	52	28
1568		Germany	Temperate	28	28	28	1
1569		Germany	Temperate	28	28	28	1
1570		Germany	Temperate	36	36	36	12
1571		Germany	Temperate	2	2	2	50/62
1572		Germany	Temperate	12	3	407	29
1573		Germany	Temperate	52	52	52	28
1574		Germany	Temperate	52	52	52	28
1575		Germany	Temperate	15	15	407	3
1576		Germany	Temperate	101	407	407	89
1577		Germany	Temperate	52	52	52	28
1578		Germany	Temperate	52	52	52	28
1579		Germany	Temperate	36	36	36	12
1580		Germany	Temperate	28	28	28	3
1581		Germany	Temperate	52	52	52	28
1582		Germany	Temperate	28	28	28	28
1583		Germany	Temperate	52	52	52	28
1584		Germany	Temperate	52	52	52	28
1585		Germany	Temperate	28	28	28	1
1586		Germany	Temperate	21	404	404	11
1587		Germany	Temperate	63	63	63	77
1588		Germany	Temperate	28	28	28	1
1589		Germany	Temperate	167	184	184	118
1590		Germany	Temperate	28	28	28	1
1591		Germany	Temperate	101	407	407	89
1592		Germany	Temperate	52	52	52	28
1593		Germany	Temperate	28	28	28	1
1594		Germany	Temperate	52	52	52	28
1595		Germany	Temperate	28	28	28	1
1596		Germany	Temperate	167	184	184	118
1597		Germany	Temperate	28	28	28	1
1598		Germany	Temperate	142	407	407	89
1599		Germany	Temperate	101	407	407	89
1600		Germany	Temperate	52	52	52	28
1601		Germany	Temperate	28	28	28	1
1602		Germany	Temperate	28	28	28	1
1603		Germany	Temperate	15	15	407	3
1604		Germany	Temperate	15	15	407	3
1605		Germany	Temperate	167	184	184	118
1606		Germany	Temperate	52	52	52	28
1607		Germany	Temperate	28	28	28	1
1608		Germany	Temperate	308	308	308	27G
1609		Germany	Temperate	38	39	39	4
1610		Germany	Temperate	52	52	52	28
1611		Germany	Temperate	28	28	28	1
1612		Germany	Temperate	39	39	39	4
1613		Germany	Temperate	53	53	53	60	60.1
1614		Germany	Temperate	52	52	52	28
1615		Germany	Temperate	28	28	28	1
1616		Germany	Temperate	52	52	52	28
1617		Germany	Temperate	28	28	28	1
1619		Germany	Temperate	15	15	407	3
1620		Germany	Temperate	407	407	407	89
1621		Germany	Temperate	28	28	28	1
1622		Germany	Temperate	36	36	36	12
1623		Germany	Temperate	28	28	28	1
1624		Germany	Temperate	28	28	28	1
1625		Greece	Temperate	37	382	382	6
1626		Greece	Temperate	52	52	52	28
1627		Greece	Temperate	101	407	407	89
1628		Greece	Temperate	36	36	36	12
1629		Greece	Temperate	36	36	36	12
1630		Greece	Temperate	52	52	52	28
1631		Greece	Temperate	52	52	52	28
1632		Greece	Temperate	52	52	52	28
1633		Greece	Temperate	52	52	52	28
1634		Greece	Temperate	52	52	52	28
1635		Greece	Temperate	52	52	52	28
1636		Greece	Temperate	101	407	407	89
1637		Greece	Temperate	52	52	52	28
1638		Greece	Temperate	101	407	407	89
1639		Greece	Temperate	52	52	52	28
1640		Greece	Temperate	52	52	52	28
1641		Greece	Temperate	52	52	52	28
1642		Greece	Temperate	36	36	36	12
1643		Greece	Temperate	52	52	52	28
1644		Greece	Temperate	52	52	52	28
1645		Greece	Temperate	49	49	150	75
1646		Greece	Temperate	52	52	52	28
1647		Greece	Temperate	52	52	52	28
1648		Romania	Temperate	439	13	407	119
1649		Romania	Temperate	442	442	407	100
1650		Romania	Temperate	546	546	546	65/69
1651		Romania	Temperate	437	30	30	49
1652		Romania	Temperate	440	28	28	1
1653		Romania	Temperate	435	435	435	92
1654		Romania	Temperate	441	623	30	49
1655		Romania	Temperate	436	36	36	12
1656		Romania	Temperate	434	341	341	81	81.1
1657		Romania	Temperate	438	438	140	106
1658		Germany	Temperate	28	28	28	1
1659		Germany	Temperate	456	52	52	28
1660		Germany	Temperate	433	30	30	49
1661		Germany	Temperate	458	52	52	28
1662		Germany	Temperate	456	52	52	28
1663		Germany	Temperate	456	52	52	28
1664		Germany	Temperate	447	447	447	9
1665		Germany	Temperate	447	447	447	9
1666		Germany	Temperate	451	451	404	11
1667		Germany	Temperate	449	449	407	6
1668		Germany	Temperate	459	52	52	28
1669		Germany	Temperate	452	452	452	75
1670		Germany	Temperate	454	454	454	28
1671		Germany	Temperate	448	448	36	12
1672		Germany	Temperate	406	15	407	3
1673		Germany	Temperate	443	28	28	3
1674		Germany	Temperate	444	444	444	3
1675		Germany	Temperate	455	455	52	1
1676		Germany	Temperate	453	453	453	28
1677		Germany	Temperate	446	446	28	1
1678		Germany	Temperate	445	28	28	1
1679		Germany	Temperate	456	52	52	28
1680		Germany	Temperate	457	52	52	28
1681		Germany	Temperate	458	52	52	28
[truncated: 639 more rows]
